# Supplementary material for: Quantifying conjugation rates in clinical and environmental matrices: a systematic review to inform risk assessment
Source: Front Microbiomes. 2025 Jan 17;3:1490240. doi: 10.3389/frmbi.2024.1490240 (PMC12993507; doi:10.3389/frmbi.2024.1490240)
Supplement: Supplementary file 1 [file Supplementaryfile1.xlsx]

## Sheet: HGT SI Table S2
Study	Reference	Type	Experimental media	Source of donor	Donor	Resistance Transferred	Source of recipient	Recipient	Resistance in Recipient	Genetic material transferred	Initial D/R	HGT rate	< > =	Standard deviation	Units	Rate calculation	Time (h)	Quantification Method (CFU, PCR, Microscopy, Flow cytometry, Other)
1	Alam, M., Imran, M., & Ahmad, S. S. (2020). Screening of metal and antibiotic resistance in Beta-lactamase producing coliform Bacteria from Hospital wastewater of northern India. Recent patents on biotechnology, 14(1), 63-77.	Environmental	Broth	Hospital sewage	E coli	Methicillin, penicillin, erythromycin	Hospital sewage	E coli	Nalidixic acid	Not reported	1	0.17	=	NA	T/R	Not reported	24	Culture
1	Alam, M., Imran, M., & Ahmad, S. S. (2020). Screening of metal and antibiotic resistance in Beta-lactamase producing coliform Bacteria from Hospital wastewater of northern India. Recent patents on biotechnology, 14(1), 63-77.	Environmental	Broth	Hospital sewage	E coli	Eyrthromycin, nalidixic acid	Hospital sewage	E coli	Methicillin, penicillin	Not reported	1	0	=	NA	T/R	Not reported	24	Culture
1	Alam, M., Imran, M., & Ahmad, S. S. (2020). Screening of metal and antibiotic resistance in Beta-lactamase producing coliform Bacteria from Hospital wastewater of northern India. Recent patents on biotechnology, 14(1), 63-77.	Environmental	Broth	Hospital sewage	E.coli	Erythromycin, gentamicin	Hospital sewage	E.coli	Methicillin, penicillin, nalidixic acid	Not reported	1	0.55	=	NA	T/R	Not reported	24	Culture
1	Alam, M., Imran, M., & Ahmad, S. S. (2020). Screening of metal and antibiotic resistance in Beta-lactamase producing coliform Bacteria from Hospital wastewater of northern India. Recent patents on biotechnology, 14(1), 63-77.	Environmental	Broth	Hospital sewage	E coli	Erythromycin, gentamicin, chloramphenicol	Hospital sewage	E coli	Methicillin, penicillin, nalidixic acid	Not reported	1	0.08	=	NA	T/R	Not reported	24	Culture
1	Alam, M., Imran, M., & Ahmad, S. S. (2020). Screening of metal and antibiotic resistance in Beta-lactamase producing coliform Bacteria from Hospital wastewater of northern India. Recent patents on biotechnology, 14(1), 63-77.	Environmental	Broth	Hospital sewage	Enterobacter	Erythromycin, nalidixic acid	Hospital sewage	Enterobacter	Methicillin, penicillin	Not reported	1	0.09	=	NA	T/R	Not reported	24	Culture
1	Alam, M., Imran, M., & Ahmad, S. S. (2020). Screening of metal and antibiotic resistance in Beta-lactamase producing coliform Bacteria from Hospital wastewater of northern India. Recent patents on biotechnology, 14(1), 63-77.	Environmental	Broth	Hospital sewage	Enterobacter	Penicillin, eryhtromycin	Hospital sewage	Enterobacter	Methicillin, cephradin, chloramphenicol	Not reported	1	0.14	=	NA	T/R	Not reported	24	Culture
1	Alam, M., Imran, M., & Ahmad, S. S. (2020). Screening of metal and antibiotic resistance in Beta-lactamase producing coliform Bacteria from Hospital wastewater of northern India. Recent patents on biotechnology, 14(1), 63-77.	Environmental	Broth	Hospital sewage	Enterobacter	Eyrthromycin, nalidixic acid	Hospital sewage	Enterobacter	Methicillin, penicilllin	Not reported	1	0.48	=	NA	T/R	Not reported	24	Culture
1	Alam, M., Imran, M., & Ahmad, S. S. (2020). Screening of metal and antibiotic resistance in Beta-lactamase producing coliform Bacteria from Hospital wastewater of northern India. Recent patents on biotechnology, 14(1), 63-77.	Environmental	Wastewater	Hospital sewage	E coli	Methicillin, penicillin, erythromycin	Hospital sewage	E coli	Nalidixic acid	Not reported	1	0.08	=	NA	T/R	Not reported	24	Culture
1	Alam, M., Imran, M., & Ahmad, S. S. (2020). Screening of metal and antibiotic resistance in Beta-lactamase producing coliform Bacteria from Hospital wastewater of northern India. Recent patents on biotechnology, 14(1), 63-77.	Environmental	Wastewater	Hospital sewage	E coli	Eyrthromycin, nalidixic acid	Hospital sewage	E coli	Methicillin, penicillin	Not reported	1	0.14	=	NA	T/R	Not reported	24	Culture
1	Alam, M., Imran, M., & Ahmad, S. S. (2020). Screening of metal and antibiotic resistance in Beta-lactamase producing coliform Bacteria from Hospital wastewater of northern India. Recent patents on biotechnology, 14(1), 63-77.	Environmental	Wastewater	Hospital sewage	E.coli	Erythromycin, gentamicin	Hospital sewage	E.coli	Methicillin, penicillin, nalidixic acid	Not reported	1	0	=	NA	T/R	Not reported	24	Culture
1	Alam, M., Imran, M., & Ahmad, S. S. (2020). Screening of metal and antibiotic resistance in Beta-lactamase producing coliform Bacteria from Hospital wastewater of northern India. Recent patents on biotechnology, 14(1), 63-77.	Environmental	Wastewater	Hospital sewage	E coli	Erythromycin, gentamicin, chloramphenicol	Hospital sewage	E coli	Methicillin, penicillin, nalidixic acid	Not reported	1	0.056	=	NA	T/R	Not reported	24	Culture
1	Alam, M., Imran, M., & Ahmad, S. S. (2020). Screening of metal and antibiotic resistance in Beta-lactamase producing coliform Bacteria from Hospital wastewater of northern India. Recent patents on biotechnology, 14(1), 63-77.	Environmental	Wastewater	Hospital sewage	Enterobacter	Erythromycin, nalidixic acid	Hospital sewage	Enterobacter	Methicillin, penicillin	Not reported	1	0.0042	=	NA	T/R	Not reported	24	Culture
1	Alam, M., Imran, M., & Ahmad, S. S. (2020). Screening of metal and antibiotic resistance in Beta-lactamase producing coliform Bacteria from Hospital wastewater of northern India. Recent patents on biotechnology, 14(1), 63-77.	Environmental	Wastewater	Hospital sewage	Enterobacter	Penicillin, eryhtromycin	Hospital sewage	Enterobacter	Methicillin, cephradin, chloramphenicol	Not reported	1	0.33	=	NA	T/R	Not reported	24	Culture
1	Alam, M., Imran, M., & Ahmad, S. S. (2020). Screening of metal and antibiotic resistance in Beta-lactamase producing coliform Bacteria from Hospital wastewater of northern India. Recent patents on biotechnology, 14(1), 63-77.	Environmental	Wastewater	Hospital sewage	Enterobacter	Eyrthromycin, nalidixic acid	Hospital sewage	Enterobacter	Methicillin, penicilllin	Not reported	1	0.33	=	NA	T/R	Not reported	24	Culture
1	Alam, M., Imran, M., & Ahmad, S. S. (2020). Screening of metal and antibiotic resistance in Beta-lactamase producing coliform Bacteria from Hospital wastewater of northern India. Recent patents on biotechnology, 14(1), 63-77.	Environmental	Broth	Hospital sewage	E coli	Cadmium, nickel	Hospital sewage	E coli	Chromium	Not reported	1	0.36	=	NA	T/R	Not reported	24	Culture
1	Alam, M., Imran, M., & Ahmad, S. S. (2020). Screening of metal and antibiotic resistance in Beta-lactamase producing coliform Bacteria from Hospital wastewater of northern India. Recent patents on biotechnology, 14(1), 63-77.	Environmental	Broth	Hospital sewage	E coli	Cadmium	Hospital sewage	E coli	Chromium, nickel	Not reported	1	0.09	=	NA	T/R	Not reported	24	Culture
1	Alam, M., Imran, M., & Ahmad, S. S. (2020). Screening of metal and antibiotic resistance in Beta-lactamase producing coliform Bacteria from Hospital wastewater of northern India. Recent patents on biotechnology, 14(1), 63-77.	Environmental	Broth	Hospital sewage	E.coli	Cadmium, chromium	Hospital sewage	E.coli	Nickel	Not reported	1	0.25	=	NA	T/R	Not reported	24	Culture
1	Alam, M., Imran, M., & Ahmad, S. S. (2020). Screening of metal and antibiotic resistance in Beta-lactamase producing coliform Bacteria from Hospital wastewater of northern India. Recent patents on biotechnology, 14(1), 63-77.	Environmental	Broth	Hospital sewage	E coli	Cadmium	Hospital sewage	E coli	Chromium, nickel	Not reported	1	0.05	=	NA	T/R	Not reported	24	Culture
1	Alam, M., Imran, M., & Ahmad, S. S. (2020). Screening of metal and antibiotic resistance in Beta-lactamase producing coliform Bacteria from Hospital wastewater of northern India. Recent patents on biotechnology, 14(1), 63-77.	Environmental	Broth	Hospital sewage	Enterobacter	Cadmium	Hospital sewage	Enterobacter	Chromium, nickel	Not reported	1	0.25	=	NA	T/R	Not reported	24	Culture
1	Alam, M., Imran, M., & Ahmad, S. S. (2020). Screening of metal and antibiotic resistance in Beta-lactamase producing coliform Bacteria from Hospital wastewater of northern India. Recent patents on biotechnology, 14(1), 63-77.	Environmental	Broth	Hospital sewage	Enterobacter	Cadmium, nickel	Hospital sewage	Enterobacter	Chromium	Not reported	1	0.53	=	NA	T/R	Not reported	24	Culture
1	Alam, M., Imran, M., & Ahmad, S. S. (2020). Screening of metal and antibiotic resistance in Beta-lactamase producing coliform Bacteria from Hospital wastewater of northern India. Recent patents on biotechnology, 14(1), 63-77.	Environmental	Broth	Hospital sewage	Enterobacter	Cadmium, chromium	Hospital sewage	Enterobacter	Nickel	Not reported	1	0	=	NA	T/R	Not reported	24	Culture
1	Alam, M., Imran, M., & Ahmad, S. S. (2020). Screening of metal and antibiotic resistance in Beta-lactamase producing coliform Bacteria from Hospital wastewater of northern India. Recent patents on biotechnology, 14(1), 63-77.	Environmental	Wastewater	Hospital sewage	E coli	Cadmium, nickel	Hospital sewage	E coli	Chromium	Not reported	1	0.05	=	NA	T/R	Not reported	24	Culture
1	Alam, M., Imran, M., & Ahmad, S. S. (2020). Screening of metal and antibiotic resistance in Beta-lactamase producing coliform Bacteria from Hospital wastewater of northern India. Recent patents on biotechnology, 14(1), 63-77.	Environmental	Wastewater	Hospital sewage	E coli	Cadmium	Hospital sewage	E coli	Chromium, nickel	Not reported	1	0.002	=	NA	T/R	Not reported	24	Culture
1	Alam, M., Imran, M., & Ahmad, S. S. (2020). Screening of metal and antibiotic resistance in Beta-lactamase producing coliform Bacteria from Hospital wastewater of northern India. Recent patents on biotechnology, 14(1), 63-77.	Environmental	Wastewater	Hospital sewage	E.coli	Cadmium, chromium	Hospital sewage	E.coli	Nickel	Not reported	1	0.05	=	NA	T/R	Not reported	24	Culture
1	Alam, M., Imran, M., & Ahmad, S. S. (2020). Screening of metal and antibiotic resistance in Beta-lactamase producing coliform Bacteria from Hospital wastewater of northern India. Recent patents on biotechnology, 14(1), 63-77.	Environmental	Wastewater	Hospital sewage	E coli	Cadmium	Hospital sewage	E coli	Chromium, nickel	Not reported	1	0	=	NA	T/R	Not reported	24	Culture
1	Alam, M., Imran, M., & Ahmad, S. S. (2020). Screening of metal and antibiotic resistance in Beta-lactamase producing coliform Bacteria from Hospital wastewater of northern India. Recent patents on biotechnology, 14(1), 63-77.	Environmental	Wastewater	Hospital sewage	Enterobacter	Cadmium	Hospital sewage	Enterobacter	Chromium, nickel	Not reported	1	0.14	=	NA	T/R	Not reported	24	Culture
1	Alam, M., Imran, M., & Ahmad, S. S. (2020). Screening of metal and antibiotic resistance in Beta-lactamase producing coliform Bacteria from Hospital wastewater of northern India. Recent patents on biotechnology, 14(1), 63-77.	Environmental	Wastewater	Hospital sewage	Enterobacter	Cadmium, nickel	Hospital sewage	Enterobacter	Chromium	Not reported	1	0.29	=	NA	T/R	Not reported	24	Culture
1	Alam, M., Imran, M., & Ahmad, S. S. (2020). Screening of metal and antibiotic resistance in Beta-lactamase producing coliform Bacteria from Hospital wastewater of northern India. Recent patents on biotechnology, 14(1), 63-77.	Environmental	Wastewater	Hospital sewage	Enterobacter	Cadmium, chromium	Hospital sewage	Enterobacter	Nickel	Not reported	1	0.33	=	NA	T/R	Not reported	24	Culture
2	Alam, M. Z., Aqil, F., Ahmad, I., & Ahmad, S. (2013). Incidence and transferability of antibiotic resistance in the enteric bacteria isolated from hospital wastewater. Brazilian Journal of Microbiology, 44(3), 799-806.	Environmental	Broth	Hospital sewage	E.coli (ESBL producing)	Ampicillin	Hospital sewage	E. coli K-12	Streptomycin	R	1	0.00026	=	NA	T/R	Not reported	12	Culture
2	Alam, M. Z., Aqil, F., Ahmad, I., & Ahmad, S. (2013). Incidence and transferability of antibiotic resistance in the enteric bacteria isolated from hospital wastewater. Brazilian Journal of Microbiology, 44(3), 799-806.	Environmental	Broth	Hospital sewage	Shigella sp. (ESBL producing)	Ampicillin	Hospital sewage	E. coli K-12	Streptomycin	R	1	1.5e-05	=	NA	T/R	Not reported	12	Culture
2	Alam, M. Z., Aqil, F., Ahmad, I., & Ahmad, S. (2013). Incidence and transferability of antibiotic resistance in the enteric bacteria isolated from hospital wastewater. Brazilian Journal of Microbiology, 44(3), 799-806.	Environmental	Broth	Hospital sewage	Salmonella sp. (ESBL producing)	Ampicillin	Hospital sewage	E. coli K-12	Streptomycin	R	1	1.8e-05	=	NA	T/R	Not reported	12	Culture
2	Alam, M. Z., Aqil, F., Ahmad, I., & Ahmad, S. (2013). Incidence and transferability of antibiotic resistance in the enteric bacteria isolated from hospital wastewater. Brazilian Journal of Microbiology, 44(3), 799-806.	Environmental	Broth	Hospital sewage	Shigella sp. (ESBL producing)	Ampicillin	Hospital sewage	E. coli K-12	Streptomycin	R	1	NA	=	NA	T/R	Not reported	12	Culture
2	Alam, M. Z., Aqil, F., Ahmad, I., & Ahmad, S. (2013). Incidence and transferability of antibiotic resistance in the enteric bacteria isolated from hospital wastewater. Brazilian Journal of Microbiology, 44(3), 799-806.	Environmental	Broth	Hospital sewage	E.coli (EC-38) control	Ampicillin	Hospital sewage	E. coli K-12	Streptomycin	R	1	0.007	=	NA	T/R	Not reported	12	Culture
2	Alam, M. Z., Aqil, F., Ahmad, I., & Ahmad, S. (2013). Incidence and transferability of antibiotic resistance in the enteric bacteria isolated from hospital wastewater. Brazilian Journal of Microbiology, 44(3), 799-806.	Environmental	Broth	Hospital sewage	E.coli (Rp 4) control	Ampicillin	Hospital sewage	E. coli K-12	Streptomycin	R	1	0.00088	=	NA	T/R	Not reported	12	Culture
3	Barkay, T., Kroer, N., Rasmussen, L. D., & SÃ¸rensen, S. J. (1995). Conjugal transfer at natural population densities in a microcosm simulating an estuarine environment. FEMS Microbiology Ecology, 16(1), 43-53.	Environmental	Fjord microcosm	Laboratory collection	P. putida PF015	kanamycin	Laboratory collection	P. putida PF015 (pGTE27)	rifampicin	pGTE26 (merB)	1	0.41	=	NA	T/R	Mean (n=3)	Not reported	Culture
3	Barkay, T., Kroer, N., Rasmussen, L. D., & SÃ¸rensen, S. J. (1995). Conjugal transfer at natural population densities in a microcosm simulating an estuarine environment. FEMS Microbiology Ecology, 16(1), 43-53.	Environmental	Fjord microcosm	Laboratory collection	P. putida PF015	kanamycin	Laboratory collection	P. aeruginosa PA01 (pGTE27)	rifampicin	pGTE26 (merB)	1	2.1e-05	=	NA	T/R	Mean (n=3)	Not reported	Culture
3	Barkay, T., Kroer, N., Rasmussen, L. D., & SÃ¸rensen, S. J. (1995). Conjugal transfer at natural population densities in a microcosm simulating an estuarine environment. FEMS Microbiology Ecology, 16(1), 43-53.	Environmental	Fjord microcosm	Laboratory collection	P. putida PF015	kanamycin	Laboratory collection	E. coli HMS174(pACYC184)	rifampicin	pGTE26 (merB)	1	0.17	=	NA	T/R	Mean (n=3)	Not reported	Culture
3	Barkay, T., Kroer, N., Rasmussen, L. D., & SÃ¸rensen, S. J. (1995). Conjugal transfer at natural population densities in a microcosm simulating an estuarine environment. FEMS Microbiology Ecology, 16(1), 43-53.	Environmental	Fjord microcosm	Laboratory collection	P. putida PF015	kanamycin	Laboratory collection	P. putida PF015 (pGTE27) microcosm	rifampicin	pGTE26 (merB)	1	0.048	=	NA	T/R	Mean (n=3)	Not reported	Culture
3	Barkay, T., Kroer, N., Rasmussen, L. D., & SÃ¸rensen, S. J. (1995). Conjugal transfer at natural population densities in a microcosm simulating an estuarine environment. FEMS Microbiology Ecology, 16(1), 43-53.	Environmental	Fjord microcosm	Laboratory collection	P. putida PF015	kanamycin	Laboratory collection	Roskilde Fjord indigenous recipients	mercuric chloride	pGTE26 (merB)	1	4.3e-05	<	NA	T/R	Mean (n=3)	Not reported	Culture
3	Barkay, T., Kroer, N., Rasmussen, L. D., & SÃ¸rensen, S. J. (1995). Conjugal transfer at natural population densities in a microcosm simulating an estuarine environment. FEMS Microbiology Ecology, 16(1), 43-53.	Environmental	Fjord microcosm	Laboratory collection	P. putida KT2442	kanamycin	Laboratory collection	P. putida KT2442	nalidixic acid	pGTE26 (merB)	1	0.006	=	NA	T/R	Mean (n=3)	Not reported	Culture
3	Barkay, T., Kroer, N., Rasmussen, L. D., & SÃ¸rensen, S. J. (1995). Conjugal transfer at natural population densities in a microcosm simulating an estuarine environment. FEMS Microbiology Ecology, 16(1), 43-53.	Environmental	Fjord microcosm	Laboratory collection	P. putida KT2442	kanamycin	Laboratory collection	P. putida KT2440 microcosm	nalidixic acid	pGTE26 (merB)	1	0.0018	<	NA	T/R	Mean (n=3)	Not reported	Culture
3	Barkay, T., Kroer, N., Rasmussen, L. D., & SÃ¸rensen, S. J. (1995). Conjugal transfer at natural population densities in a microcosm simulating an estuarine environment. FEMS Microbiology Ecology, 16(1), 43-53.	Environmental	Broth	Laboratory collection	P. putida PF015	kanamycin	Laboratory collection	P. putida PF015 (pGTE27)	rifampicin	pGTE26 (merB)	1	0.0033	=	NA	T/R	Mean (n=3)	Not reported	Culture
3	Barkay, T., Kroer, N., Rasmussen, L. D., & SÃ¸rensen, S. J. (1995). Conjugal transfer at natural population densities in a microcosm simulating an estuarine environment. FEMS Microbiology Ecology, 16(1), 43-53.	Environmental	Broth	Laboratory collection	P. putida PF015	kanamycin	Laboratory collection	P. aeruginosa PA01 (pGTE27)	rifampicin	pGTE26 (merB)	1	2.1e-08	<	NA	T/R	Mean (n=3)	Not reported	Culture
3	Barkay, T., Kroer, N., Rasmussen, L. D., & SÃ¸rensen, S. J. (1995). Conjugal transfer at natural population densities in a microcosm simulating an estuarine environment. FEMS Microbiology Ecology, 16(1), 43-53.	Environmental	Broth	Laboratory collection	P. putida PF015	kanamycin	Laboratory collection	E. coli HMS174(pACYC184)	rifampicin	pGTE26 (merB)	1	0.0013	=	NA	T/R	Mean (n=3)	Not reported	Culture
3	Barkay, T., Kroer, N., Rasmussen, L. D., & SÃ¸rensen, S. J. (1995). Conjugal transfer at natural population densities in a microcosm simulating an estuarine environment. FEMS Microbiology Ecology, 16(1), 43-53.	Environmental	Broth	Laboratory collection	P. putida PF015	kanamycin	Laboratory collection	P. putida PF015 (pGTE27) microcosm	rifampicin	pGTE26 (merB)	1	0.0016	<	NA	T/R	Mean (n=3)	Not reported	Culture
3	Barkay, T., Kroer, N., Rasmussen, L. D., & SÃ¸rensen, S. J. (1995). Conjugal transfer at natural population densities in a microcosm simulating an estuarine environment. FEMS Microbiology Ecology, 16(1), 43-53.	Environmental	Broth	Laboratory collection	P. putida PF015	kanamycin	Laboratory collection	Roskilde Fjord indigenous recipients	mercuric chloride	pGTE26 (merB)	1	3.4e-06	<	NA	T/R	Mean (n=3)	Not reported	Culture
3	Barkay, T., Kroer, N., Rasmussen, L. D., & SÃ¸rensen, S. J. (1995). Conjugal transfer at natural population densities in a microcosm simulating an estuarine environment. FEMS Microbiology Ecology, 16(1), 43-53.	Environmental	Broth	Laboratory collection	P. putida KT2442	kanamycin	Laboratory collection	P. putida KT2442	nalidixic acid	pGTE26 (merB)	1	2.4e-05	<	NA	T/R	Mean (n=3)	Not reported	Culture
3	Barkay, T., Kroer, N., Rasmussen, L. D., & SÃ¸rensen, S. J. (1995). Conjugal transfer at natural population densities in a microcosm simulating an estuarine environment. FEMS Microbiology Ecology, 16(1), 43-53.	Environmental	Broth	Laboratory collection	P. putida KT2442	kanamycin	Laboratory collection	P. putida KT2440 microcosm	nalidixic acid	pGTE26 (merB)	1	3e-06	<	NA	T/R	Mean (n=3)	Not reported	Culture
4	Caltagirone, M., Nucleo, E., Spalla, M., Zara, F., Novazzi, F., Marchetti, V. M., ... & Pagani, L. (2017). Occurrence of extended spectrum Î²-lactamases, KPC-type, and MCR-1.2-producing Enterobacteriaceae from wells, river water, and wastewater treatment plants in OltrepÃ² Pavese area, Northern Italy. Frontiers in microbiology, 8, 2232.	Environmental	Agar	Wells, river water, WWTPs	ESBL/KPC positive strains	cefotaxime	Laboratory collection	E. coli K12 J62 and E. coli K12 J53	streptomycin and rifampicin, respecitively	Not reported	1	0.001	=	NA	T/R	Not reported	Not reported	PCR
4	Caltagirone, M., Nucleo, E., Spalla, M., Zara, F., Novazzi, F., Marchetti, V. M., ... & Pagani, L. (2017). Occurrence of extended spectrum Î²-lactamases, KPC-type, and MCR-1.2-producing Enterobacteriaceae from wells, river water, and wastewater treatment plants in OltrepÃ² Pavese area, Northern Italy. Frontiers in microbiology, 8, 2232.	Environmental	Agar	Wells, river water, WWTPs	7T E. coli	colistin	Laboratory collection	E. coli K12 J53	Rifampicin	Not reported	1	0.01	=	NA	T/R	Not reported	Not reported	PCR
5	Conwell, M., Daniels, V., Naughton, P. J., & Dooley, J. S. G. (2017). Interspecies transfer of vancomycin, erythromycin and tetracycline resistance among Enterococcus species recovered from agrarian sources. BMC microbiology, 17(1), 1-8.	Environmental	Agar	Poultry litter	Enterococcus faecalis MF06036 (Poultry litter)	Vancomycin, erythromycin, trimethoprim, teicoplanin	Low-flow water	Enterococcus faecalis MW1105 (Low-flow water)	Rifampicin	vanA, ermB	1	0.0078	=	NA	T/D	Not reported	24	PCR
5	Conwell, M., Daniels, V., Naughton, P. J., & Dooley, J. S. G. (2017). Interspecies transfer of vancomycin, erythromycin and tetracycline resistance among Enterococcus species recovered from agrarian sources. BMC microbiology, 17(1), 1-8.	Environmental	Agar	Slurry/soil	Enterococcus faecalis MF04010 (Slurry/soil)	Vancomycin, erythromycin, trimethoprim, teicoplanin	Low-flow water	Enterococcus faecalis MW1105 (Low-flow water)	Rifampicin	tetM, tetL	1	2.3e-05	=	NA	T/D	Not reported	24	PCR
5	Conwell, M., Daniels, V., Naughton, P. J., & Dooley, J. S. G. (2017). Interspecies transfer of vancomycin, erythromycin and tetracycline resistance among Enterococcus species recovered from agrarian sources. BMC microbiology, 17(1), 1-8.	Environmental	Agar	Poultry litter	Enterococcus faecalis MF06036 (Poultry litter)	Vancomycin, erythromycin, trimethoprim, teicoplanin	Septic tank	Enterococcus faecalis STO1109 (Septic tank)	Rifampicin	tetM	1	0.00018	=	NA	T/D	Not reported	24	PCR
5	Conwell, M., Daniels, V., Naughton, P. J., & Dooley, J. S. G. (2017). Interspecies transfer of vancomycin, erythromycin and tetracycline resistance among Enterococcus species recovered from agrarian sources. BMC microbiology, 17(1), 1-8.	Environmental	Agar	Poultry litter	Enterococcus faecalis MF06035 (Poultry litter)	Vancomycin, erythromycin, trimethoprim, teicoplanin	Low-flow water	Enterococcus faecalis MW1105 (Low-flow water)	Rifampicin	vanA, ermB	1	0.122	=	NA	T/D	Not reported	24	PCR
6	Gekenidis, M. T., KlÃ¤ui, A., Smalla, K., & Drissner, D. (2020). Transferable Extended-Spectrum Î²-Lactamase (ESBL) Plasmids in Enterobacteriaceae from Irrigation Water. Microorganisms, 8(7), 978.	Environmental	Membrane filter	Irrigation water	E.coli H6	B-lactamase genes, fosfomycin, colistin, quinolone	Laboratory collection	E. coli CV601	kanamycin, rifampin	ESBL resistance genes	1	2.3e-09	=	1.9e-09	T/R	Mean (n=3)	72	Culture (drop plate)
6	Gekenidis, M. T., KlÃ¤ui, A., Smalla, K., & Drissner, D. (2020). Transferable Extended-Spectrum Î²-Lactamase (ESBL) Plasmids in Enterobacteriaceae from Irrigation Water. Microorganisms, 8(7), 978.	Environmental	Membrane filter	Irrigation water	E.coli H22	B-lactamase genes, fosfomycin, colistin, quinolone	Laboratory collection	E. coli CV601	kanamycin, rifampin	ESBL resistance genes	1	5e-06	=	1.1e-06	T/R	Mean (n=3)	72	Culture (drop plate)
6	Gekenidis, M. T., KlÃ¤ui, A., Smalla, K., & Drissner, D. (2020). Transferable Extended-Spectrum Î²-Lactamase (ESBL) Plasmids in Enterobacteriaceae from Irrigation Water. Microorganisms, 8(7), 978.	Environmental	Membrane filter	Irrigation water	E.coli H38	B-lactamase genes, fosfomycin, colistin, quinolone	Laboratory collection	E. coli CV601	kanamycin, rifampin	ESBL resistance genes	1	4.7e-06	=	1.7e-06	T/R	Mean (n=3)	72	Culture (drop plate)
6	Gekenidis, M. T., KlÃ¤ui, A., Smalla, K., & Drissner, D. (2020). Transferable Extended-Spectrum Î²-Lactamase (ESBL) Plasmids in Enterobacteriaceae from Irrigation Water. Microorganisms, 8(7), 978.	Environmental	Membrane filter	Irrigation water	E.coli H40	B-lactamase genes, fosfomycin, colistin, quinolone	Laboratory collection	E. coli CV601	kanamycin, rifampin	ESBL resistance genes	1	4.1e-05	=	1.1e-05	T/R	Mean (n=3)	72	Culture (drop plate)
6	Gekenidis, M. T., KlÃ¤ui, A., Smalla, K., & Drissner, D. (2020). Transferable Extended-Spectrum Î²-Lactamase (ESBL) Plasmids in Enterobacteriaceae from Irrigation Water. Microorganisms, 8(7), 978.	Environmental	Membrane filter	Irrigation water	E.coli H45	B-lactamase genes, fosfomycin, colistin, quinolone	Laboratory collection	E. coli CV601	kanamycin, rifampin	ESBL resistance genes	1	3.5e-05	=	6.8e-06	T/R	Mean (n=3)	72	Culture (drop plate)
7	Eikmeyer, F., Hadiati, A., Szczepanowski, R., Wibberg, D., Schneiker-Bekel, S., Rogers, L. M., Brown, C.J., Top, E.M., PÃ¼hler, A. & SchlÃ¼ter, A. (2012). The complete genome sequences of four new IncN plasmids from wastewater treatment plant effluent provide new insights into IncN plasmid diversity and evolution. Plasmid, 68(1), 13-24.	Environmental	Membrane filter	Wastewater effluent	E. coli DH5a	Ampicillin, erythromycin, spectinomycin, streptomycin, tetracycline	Wastewater effluent	E. coli CV60	Not reported	pRSB201, pRSB203, pRSB205, pRSB206	1	0.3	=	NA	T/R	Range	24	Culture
7	Eikmeyer, F., Hadiati, A., Szczepanowski, R., Wibberg, D., Schneiker-Bekel, S., Rogers, L. M., Brown, C.J., Top, E.M., PÃ¼hler, A. & SchlÃ¼ter, A. (2012). The complete genome sequences of four new IncN plasmids from wastewater treatment plant effluent provide new insights into IncN plasmid diversity and evolution. Plasmid, 68(1), 13-24.	Environmental	Membrane filter	Wastewater effluent	E. coli DH5a	Ampicillin, erythromycin, spectinomycin, streptomycin, tetracycline	Wastewater effluent	E. coli CV61	Not reported	pRSB201, pRSB203, pRSB205, pRSB207	1	0.5	=	NA	T/R	Range	25	Culture
8	Marcinek, H., Wirth, R., Muscholl-Silberhorn, A., & Gauer, M. (1998). Enterococcus faecalis gene transfer under natural conditions in municipal sewage water treatment plants. Applied and Environmental Microbiology, 64(2), 626-632.	Environmental	Broth	Hospital sewage	E. faecalis	Streptomycin, rifampin, fusidic acid	Hospital sewage	E. faecalis	rifampicin, fusidic acid	pAD1	0.1	0.19	=	NA	T/D	Mean (n=2)	4	Culture
8	Marcinek, H., Wirth, R., Muscholl-Silberhorn, A., & Gauer, M. (1998). Enterococcus faecalis gene transfer under natural conditions in municipal sewage water treatment plants. Applied and Environmental Microbiology, 64(2), 626-632.	Environmental	Broth	Hospital sewage	E. faecalis	Streptomycin, rifampin, fusidic acid	Hospital sewage	E. faecalis	rifampicin, fusidic acid	pIP1017	0.1	0.14	=	NA	T/D	Mean (n=2)	4	Culture
8	Marcinek, H., Wirth, R., Muscholl-Silberhorn, A., & Gauer, M. (1998). Enterococcus faecalis gene transfer under natural conditions in municipal sewage water treatment plants. Applied and Environmental Microbiology, 64(2), 626-632.	Environmental	Broth	Hospital sewage	E. faecalis	Streptomycin, rifampin, fusidic acid	Hospital sewage	E. faecalis	rifampicin, fusidic acid	pIP501	0.1	5.4e-08	=	NA	T/D	Mean (n=2)	4	Culture
8	Marcinek, H., Wirth, R., Muscholl-Silberhorn, A., & Gauer, M. (1998). Enterococcus faecalis gene transfer under natural conditions in municipal sewage water treatment plants. Applied and Environmental Microbiology, 64(2), 626-632.	Environmental	Broth	Hospital sewage	E. faecalis	Streptomycin, rifampin, fusidic acid	Hospital sewage	E. faecalis	rifampicin, fusidic acid	Tn916	0.1	2e-09	=	NA	T/D	Mean (n=2)	4	Culture
8	Marcinek, H., Wirth, R., Muscholl-Silberhorn, A., & Gauer, M. (1998). Enterococcus faecalis gene transfer under natural conditions in municipal sewage water treatment plants. Applied and Environmental Microbiology, 64(2), 626-632.	Environmental	Broth	Hospital sewage	E. faecalis	Streptomycin, rifampin, fusidic acid	Hospital sewage	E. faecalis	rifampicin, fusidic acid	pAD1	0.1	0.044	=	NA	T/D	Mean (n=2)	4	Culture
8	Marcinek, H., Wirth, R., Muscholl-Silberhorn, A., & Gauer, M. (1998). Enterococcus faecalis gene transfer under natural conditions in municipal sewage water treatment plants. Applied and Environmental Microbiology, 64(2), 626-632.	Environmental	Broth	Hospital sewage	E. faecalis	Streptomycin, rifampin, fusidic acid	Hospital sewage	E. faecalis	rifampicin, fusidic acid	pIP501	0.1	4.7e-07	=	NA	T/D	Mean (n=2)	4	Culture
8	Marcinek, H., Wirth, R., Muscholl-Silberhorn, A., & Gauer, M. (1998). Enterococcus faecalis gene transfer under natural conditions in municipal sewage water treatment plants. Applied and Environmental Microbiology, 64(2), 626-632.	Environmental	Broth	Hospital sewage	E. faecalis	Streptomycin, rifampin, fusidic acid	Hospital sewage	E. faecalis	rifampicin, fusidic acid	pAD1/pIP501	0.1	1.2e-07	=	NA	T/D	Mean (n=2)	4	Culture
8	Marcinek, H., Wirth, R., Muscholl-Silberhorn, A., & Gauer, M. (1998). Enterococcus faecalis gene transfer under natural conditions in municipal sewage water treatment plants. Applied and Environmental Microbiology, 64(2), 626-632.	Environmental	Broth	Hospital sewage	E. faecalis	Streptomycin, rifampin, fusidic acid	Hospital sewage	E. faecalis	rifampicin, fusidic acid	pIP1017	0.1	0.0023	=	NA	T/D	Mean (n=2)	4	Culture
8	Marcinek, H., Wirth, R., Muscholl-Silberhorn, A., & Gauer, M. (1998). Enterococcus faecalis gene transfer under natural conditions in municipal sewage water treatment plants. Applied and Environmental Microbiology, 64(2), 626-632.	Environmental	Broth	Hospital sewage	E. faecalis	Streptomycin, rifampin, fusidic acid	Hospital sewage	E. faecalis	rifampicin, fusidic acid	pIP501	0.1	9.6e-07	=	NA	T/D	Mean (n=2)	4	Culture
8	Marcinek, H., Wirth, R., Muscholl-Silberhorn, A., & Gauer, M. (1998). Enterococcus faecalis gene transfer under natural conditions in municipal sewage water treatment plants. Applied and Environmental Microbiology, 64(2), 626-632.	Environmental	Broth	Hospital sewage	E. faecalis	Streptomycin, rifampin, fusidic acid	Hospital sewage	E. faecalis	rifampicin, fusidic acid	pIP1017/pIP501	0.1	5.1e-07	=	NA	T/D	Mean (n=2)	4	Culture
8	Marcinek, H., Wirth, R., Muscholl-Silberhorn, A., & Gauer, M. (1998). Enterococcus faecalis gene transfer under natural conditions in municipal sewage water treatment plants. Applied and Environmental Microbiology, 64(2), 626-632.	Environmental	Broth	Hospital sewage	E. faecalis	Streptomycin, rifampin, fusidic acid	Hospital sewage	E. faecalis	rifampicin, fusidic acid	Tn916	0.1	7.5e-08	=	NA	T/D	Mean (n=2)	4	Culture
8	Marcinek, H., Wirth, R., Muscholl-Silberhorn, A., & Gauer, M. (1998). Enterococcus faecalis gene transfer under natural conditions in municipal sewage water treatment plants. Applied and Environmental Microbiology, 64(2), 626-632.	Environmental	Broth	Hospital sewage	E. faecalis	Streptomycin, rifampin, fusidic acid	Hospital sewage	E. faecalis	rifampicin, fusidic acid	pIP501	0.1	2.9e-08	=	NA	T/D	Mean (n=2)	4	Culture
8	Marcinek, H., Wirth, R., Muscholl-Silberhorn, A., & Gauer, M. (1998). Enterococcus faecalis gene transfer under natural conditions in municipal sewage water treatment plants. Applied and Environmental Microbiology, 64(2), 626-632.	Environmental	Broth	Hospital sewage	E. faecalis	Streptomycin, rifampin, fusidic acid	Hospital sewage	E. faecalis	rifampicin, fusidic acid	Tn916/pIP501	0.1	3.1e-08	=	NA	T/D	Mean (n=2)	4	Culture
8	Marcinek, H., Wirth, R., Muscholl-Silberhorn, A., & Gauer, M. (1998). Enterococcus faecalis gene transfer under natural conditions in municipal sewage water treatment plants. Applied and Environmental Microbiology, 64(2), 626-632.	Environmental	Broth	Hospital sewage	E. faecalis	Streptomycin, rifampin, fusidic acid	Hospital sewage	E. faecalis	rifampicin, fusidic acid	pAD1	0.1	0.05	=	NA	T/D	Mean (n=2)	4	Culture
8	Marcinek, H., Wirth, R., Muscholl-Silberhorn, A., & Gauer, M. (1998). Enterococcus faecalis gene transfer under natural conditions in municipal sewage water treatment plants. Applied and Environmental Microbiology, 64(2), 626-632.	Environmental	Broth	Hospital sewage	E. faecalis	Streptomycin, rifampin, fusidic acid	Hospital sewage	E. faecalis	rifampicin, fusidic acid	Tn916	0.1	2.4e-07	=	NA	T/D	Mean (n=2)	4	Culture
8	Marcinek, H., Wirth, R., Muscholl-Silberhorn, A., & Gauer, M. (1998). Enterococcus faecalis gene transfer under natural conditions in municipal sewage water treatment plants. Applied and Environmental Microbiology, 64(2), 626-632.	Environmental	Broth	Hospital sewage	E. faecalis	Streptomycin, rifampin, fusidic acid	Hospital sewage	E. faecalis	rifampicin, fusidic acid	pAD1/Tn916	0.1	7.7e-07	=	NA	T/D	Mean (n=2)	4	Culture
8	Marcinek, H., Wirth, R., Muscholl-Silberhorn, A., & Gauer, M. (1998). Enterococcus faecalis gene transfer under natural conditions in municipal sewage water treatment plants. Applied and Environmental Microbiology, 64(2), 626-632.	Environmental	Broth	Hospital sewage	E. faecalis	Streptomycin, rifampin, fusidic acid	Hospital sewage	E. faecalis	rifampicin, fusidic acid	pIP1017	0.1	0.0027	=	NA	T/D	Mean (n=2)	4	Culture
8	Marcinek, H., Wirth, R., Muscholl-Silberhorn, A., & Gauer, M. (1998). Enterococcus faecalis gene transfer under natural conditions in municipal sewage water treatment plants. Applied and Environmental Microbiology, 64(2), 626-632.	Environmental	Broth	Hospital sewage	E. faecalis	Streptomycin, rifampin, fusidic acid	Hospital sewage	E. faecalis	rifampicin, fusidic acid	Tn916	0.1	2.4e-07	=	NA	T/D	Mean (n=2)	4	Culture
8	Marcinek, H., Wirth, R., Muscholl-Silberhorn, A., & Gauer, M. (1998). Enterococcus faecalis gene transfer under natural conditions in municipal sewage water treatment plants. Applied and Environmental Microbiology, 64(2), 626-632.	Environmental	Broth	Hospital sewage	E. faecalis	Streptomycin, rifampin, fusidic acid	Hospital sewage	E. faecalis	rifampicin, fusidic acid	pIP1017/Tn916	0.1	2.6e-08	=	NA	T/D	Mean (n=2)	4	Culture
8	Marcinek, H., Wirth, R., Muscholl-Silberhorn, A., & Gauer, M. (1998). Enterococcus faecalis gene transfer under natural conditions in municipal sewage water treatment plants. Applied and Environmental Microbiology, 64(2), 626-632.	Environmental	Broth	Hospital sewage	E. faecalis	Streptomycin, rifampin, fusidic acid	Hospital sewage	E. faecalis	rifampicin, fusidic acid	pIP501	0.1	2.9e-08	=	NA	T/D	Mean (n=2)	4	Culture
8	Marcinek, H., Wirth, R., Muscholl-Silberhorn, A., & Gauer, M. (1998). Enterococcus faecalis gene transfer under natural conditions in municipal sewage water treatment plants. Applied and Environmental Microbiology, 64(2), 626-632.	Environmental	Broth	Hospital sewage	E. faecalis	Streptomycin, rifampin, fusidic acid	Hospital sewage	E. faecalis	rifampicin, fusidic acid	Tn916	0.1	7.5e-08	=	NA	T/D	Mean (n=2)	4	Culture
8	Marcinek, H., Wirth, R., Muscholl-Silberhorn, A., & Gauer, M. (1998). Enterococcus faecalis gene transfer under natural conditions in municipal sewage water treatment plants. Applied and Environmental Microbiology, 64(2), 626-632.	Environmental	Broth	Hospital sewage	E. faecalis	Streptomycin, rifampin, fusidic acid	Hospital sewage	E. faecalis	rifampicin, fusidic acid	pIP501/Tn916	0.1	3.1e-08	=	NA	T/D	Mean (n=2)	4	Culture
8	Marcinek, H., Wirth, R., Muscholl-Silberhorn, A., & Gauer, M. (1998). Enterococcus faecalis gene transfer under natural conditions in municipal sewage water treatment plants. Applied and Environmental Microbiology, 64(2), 626-632.	Environmental	Agar	Hospital sewage	E. faecalis	Streptomycin, rifampin, fusidic acid	Hospital sewage	E. faecalis	rifampicin, fusidic acid	pAD1	0.1	0.21	=	NA	T/D	Mean (n=2)	4	Culture
8	Marcinek, H., Wirth, R., Muscholl-Silberhorn, A., & Gauer, M. (1998). Enterococcus faecalis gene transfer under natural conditions in municipal sewage water treatment plants. Applied and Environmental Microbiology, 64(2), 626-632.	Environmental	Agar	Hospital sewage	E. faecalis	Streptomycin, rifampin, fusidic acid	Hospital sewage	E. faecalis	rifampicin, fusidic acid	pIP1017	0.1	0.1	=	NA	T/D	Mean (n=2)	4	Culture
8	Marcinek, H., Wirth, R., Muscholl-Silberhorn, A., & Gauer, M. (1998). Enterococcus faecalis gene transfer under natural conditions in municipal sewage water treatment plants. Applied and Environmental Microbiology, 64(2), 626-632.	Environmental	Agar	Hospital sewage	E. faecalis	Streptomycin, rifampin, fusidic acid	Hospital sewage	E. faecalis	rifampicin, fusidic acid	pIP501	0.1	3.8e-06	=	NA	T/D	Mean (n=2)	4	Culture
8	Marcinek, H., Wirth, R., Muscholl-Silberhorn, A., & Gauer, M. (1998). Enterococcus faecalis gene transfer under natural conditions in municipal sewage water treatment plants. Applied and Environmental Microbiology, 64(2), 626-632.	Environmental	Agar	Hospital sewage	E. faecalis	Streptomycin, rifampin, fusidic acid	Hospital sewage	E. faecalis	rifampicin, fusidic acid	Tn916	0.1	7.9e-09	=	NA	T/D	Mean (n=2)	4	Culture
8	Marcinek, H., Wirth, R., Muscholl-Silberhorn, A., & Gauer, M. (1998). Enterococcus faecalis gene transfer under natural conditions in municipal sewage water treatment plants. Applied and Environmental Microbiology, 64(2), 626-632.	Environmental	Agar	Hospital sewage	E. faecalis	Streptomycin, rifampin, fusidic acid	Hospital sewage	E. faecalis	rifampicin, fusidic acid	pAD1	0.1	0.024	=	NA	T/D	Mean (n=2)	4	Culture
8	Marcinek, H., Wirth, R., Muscholl-Silberhorn, A., & Gauer, M. (1998). Enterococcus faecalis gene transfer under natural conditions in municipal sewage water treatment plants. Applied and Environmental Microbiology, 64(2), 626-632.	Environmental	Agar	Hospital sewage	E. faecalis	Streptomycin, rifampin, fusidic acid	Hospital sewage	E. faecalis	rifampicin, fusidic acid	pIP501	0.1	1.2e-06	=	NA	T/D	Mean (n=2)	4	Culture
8	Marcinek, H., Wirth, R., Muscholl-Silberhorn, A., & Gauer, M. (1998). Enterococcus faecalis gene transfer under natural conditions in municipal sewage water treatment plants. Applied and Environmental Microbiology, 64(2), 626-632.	Environmental	Agar	Hospital sewage	E. faecalis	Streptomycin, rifampin, fusidic acid	Hospital sewage	E. faecalis	rifampicin, fusidic acid	pAD1/pIP501	0.1	9.3e-07	=	NA	T/D	Mean (n=2)	4	Culture
8	Marcinek, H., Wirth, R., Muscholl-Silberhorn, A., & Gauer, M. (1998). Enterococcus faecalis gene transfer under natural conditions in municipal sewage water treatment plants. Applied and Environmental Microbiology, 64(2), 626-632.	Environmental	Agar	Hospital sewage	E. faecalis	Streptomycin, rifampin, fusidic acid	Hospital sewage	E. faecalis	rifampicin, fusidic acid	pIP1017	0.1	0.08	=	NA	T/D	Mean (n=2)	4	Culture
8	Marcinek, H., Wirth, R., Muscholl-Silberhorn, A., & Gauer, M. (1998). Enterococcus faecalis gene transfer under natural conditions in municipal sewage water treatment plants. Applied and Environmental Microbiology, 64(2), 626-632.	Environmental	Agar	Hospital sewage	E. faecalis	Streptomycin, rifampin, fusidic acid	Hospital sewage	E. faecalis	rifampicin, fusidic acid	pIP501	0.1	0.00018	=	NA	T/D	Mean (n=2)	4	Culture
8	Marcinek, H., Wirth, R., Muscholl-Silberhorn, A., & Gauer, M. (1998). Enterococcus faecalis gene transfer under natural conditions in municipal sewage water treatment plants. Applied and Environmental Microbiology, 64(2), 626-632.	Environmental	Agar	Hospital sewage	E. faecalis	Streptomycin, rifampin, fusidic acid	Hospital sewage	E. faecalis	rifampicin, fusidic acid	pIP1017/pIP501	0.1	6.6e-05	=	NA	T/D	Mean (n=2)	4	Culture
8	Marcinek, H., Wirth, R., Muscholl-Silberhorn, A., & Gauer, M. (1998). Enterococcus faecalis gene transfer under natural conditions in municipal sewage water treatment plants. Applied and Environmental Microbiology, 64(2), 626-632.	Environmental	Agar	Hospital sewage	E. faecalis	Streptomycin, rifampin, fusidic acid	Hospital sewage	E. faecalis	rifampicin, fusidic acid	Tn916	0.1	1.2e-07	=	NA	T/D	Mean (n=2)	4	Culture
8	Marcinek, H., Wirth, R., Muscholl-Silberhorn, A., & Gauer, M. (1998). Enterococcus faecalis gene transfer under natural conditions in municipal sewage water treatment plants. Applied and Environmental Microbiology, 64(2), 626-632.	Environmental	Agar	Hospital sewage	E. faecalis	Streptomycin, rifampin, fusidic acid	Hospital sewage	E. faecalis	rifampicin, fusidic acid	pIP501	0.1	9e-07	=	NA	T/D	Mean (n=2)	4	Culture
8	Marcinek, H., Wirth, R., Muscholl-Silberhorn, A., & Gauer, M. (1998). Enterococcus faecalis gene transfer under natural conditions in municipal sewage water treatment plants. Applied and Environmental Microbiology, 64(2), 626-632.	Environmental	Agar	Hospital sewage	E. faecalis	Streptomycin, rifampin, fusidic acid	Hospital sewage	E. faecalis	rifampicin, fusidic acid	Tn916/pIP501	0.1	1.3e-07	=	NA	T/D	Mean (n=2)	4	Culture
8	Marcinek, H., Wirth, R., Muscholl-Silberhorn, A., & Gauer, M. (1998). Enterococcus faecalis gene transfer under natural conditions in municipal sewage water treatment plants. Applied and Environmental Microbiology, 64(2), 626-632.	Environmental	Agar	Hospital sewage	E. faecalis	Streptomycin, rifampin, fusidic acid	Hospital sewage	E. faecalis	rifampicin, fusidic acid	pAD1	0.1	0.0054	=	NA	T/D	Mean (n=2)	4	Culture
8	Marcinek, H., Wirth, R., Muscholl-Silberhorn, A., & Gauer, M. (1998). Enterococcus faecalis gene transfer under natural conditions in municipal sewage water treatment plants. Applied and Environmental Microbiology, 64(2), 626-632.	Environmental	Agar	Hospital sewage	E. faecalis	Streptomycin, rifampin, fusidic acid	Hospital sewage	E. faecalis	rifampicin, fusidic acid	Tn916	0.1	1e-06	=	NA	T/D	Mean (n=2)	4	Culture
8	Marcinek, H., Wirth, R., Muscholl-Silberhorn, A., & Gauer, M. (1998). Enterococcus faecalis gene transfer under natural conditions in municipal sewage water treatment plants. Applied and Environmental Microbiology, 64(2), 626-632.	Environmental	Agar	Hospital sewage	E. faecalis	Streptomycin, rifampin, fusidic acid	Hospital sewage	E. faecalis	rifampicin, fusidic acid	pAD1/Tn916	0.1	9.5e-07	=	NA	T/D	Mean (n=2)	4	Culture
8	Marcinek, H., Wirth, R., Muscholl-Silberhorn, A., & Gauer, M. (1998). Enterococcus faecalis gene transfer under natural conditions in municipal sewage water treatment plants. Applied and Environmental Microbiology, 64(2), 626-632.	Environmental	Agar	Hospital sewage	E. faecalis	Streptomycin, rifampin, fusidic acid	Hospital sewage	E. faecalis	rifampicin, fusidic acid	pIP1017	0.1	0.071	=	NA	T/D	Mean (n=2)	4	Culture
8	Marcinek, H., Wirth, R., Muscholl-Silberhorn, A., & Gauer, M. (1998). Enterococcus faecalis gene transfer under natural conditions in municipal sewage water treatment plants. Applied and Environmental Microbiology, 64(2), 626-632.	Environmental	Agar	Hospital sewage	E. faecalis	Streptomycin, rifampin, fusidic acid	Hospital sewage	E. faecalis	rifampicin, fusidic acid	Tn916	0.1	1.7e-06	=	NA	T/D	Mean (n=2)	4	Culture
8	Marcinek, H., Wirth, R., Muscholl-Silberhorn, A., & Gauer, M. (1998). Enterococcus faecalis gene transfer under natural conditions in municipal sewage water treatment plants. Applied and Environmental Microbiology, 64(2), 626-632.	Environmental	Agar	Hospital sewage	E. faecalis	Streptomycin, rifampin, fusidic acid	Hospital sewage	E. faecalis	rifampicin, fusidic acid	pIP1017/Tn916	0.1	6e-07	=	NA	T/D	Mean (n=2)	4	Culture
8	Marcinek, H., Wirth, R., Muscholl-Silberhorn, A., & Gauer, M. (1998). Enterococcus faecalis gene transfer under natural conditions in municipal sewage water treatment plants. Applied and Environmental Microbiology, 64(2), 626-632.	Environmental	Agar	Hospital sewage	E. faecalis	Streptomycin, rifampin, fusidic acid	Hospital sewage	E. faecalis	rifampicin, fusidic acid	pIP501	0.1	9e-07	=	NA	T/D	Mean (n=2)	4	Culture
8	Marcinek, H., Wirth, R., Muscholl-Silberhorn, A., & Gauer, M. (1998). Enterococcus faecalis gene transfer under natural conditions in municipal sewage water treatment plants. Applied and Environmental Microbiology, 64(2), 626-632.	Environmental	Agar	Hospital sewage	E. faecalis	Streptomycin, rifampin, fusidic acid	Hospital sewage	E. faecalis	rifampicin, fusidic acid	Tn916	0.1	1.2e-07	=	NA	T/D	Mean (n=2)	4	Culture
8	Marcinek, H., Wirth, R., Muscholl-Silberhorn, A., & Gauer, M. (1998). Enterococcus faecalis gene transfer under natural conditions in municipal sewage water treatment plants. Applied and Environmental Microbiology, 64(2), 626-632.	Environmental	Agar	Hospital sewage	E. faecalis	Streptomycin, rifampin, fusidic acid	Hospital sewage	E. faecalis	rifampicin, fusidic acid	pIP501/Tn916	0.1	1.3e-07	=	NA	T/D	Mean (n=2)	4	Culture
8	Marcinek, H., Wirth, R., Muscholl-Silberhorn, A., & Gauer, M. (1998). Enterococcus faecalis gene transfer under natural conditions in municipal sewage water treatment plants. Applied and Environmental Microbiology, 64(2), 626-632.	Environmental	Laboratory conditions	Hospital sewage	E. faecalis OG1X	Streptomycin, rifampin, fusidic acid	Hospital sewage	E. faecalis FA2-2	rifampicin, fusidic acid	pAD1	0.1	0.55	=	NA	T/D	Mean (n=2)	4	Culture
8	Marcinek, H., Wirth, R., Muscholl-Silberhorn, A., & Gauer, M. (1998). Enterococcus faecalis gene transfer under natural conditions in municipal sewage water treatment plants. Applied and Environmental Microbiology, 64(2), 626-632.	Environmental	Laboratory conditions	Hospital sewage	E. faecalis OG1X	Streptomycin, rifampin, fusidic acid	Hospital sewage	E. faecalis FA2-2	rifampicin, fusidic acid	pAD1	0.1	0.34	=	NA	T/D	Mean (n=2)	4	Culture
8	Marcinek, H., Wirth, R., Muscholl-Silberhorn, A., & Gauer, M. (1998). Enterococcus faecalis gene transfer under natural conditions in municipal sewage water treatment plants. Applied and Environmental Microbiology, 64(2), 626-632.	Environmental	Activated sludge	Hospital sewage	E. faecalis OG1X	Streptomycin, rifampin, fusidic acid	Hospital sewage	E. faecalis FA2-2	rifampicin, fusidic acid	pAD1	0.1	NA	NA	NA	T/D	Mean (n=2)	4	Culture
8	Marcinek, H., Wirth, R., Muscholl-Silberhorn, A., & Gauer, M. (1998). Enterococcus faecalis gene transfer under natural conditions in municipal sewage water treatment plants. Applied and Environmental Microbiology, 64(2), 626-632.	Environmental	Activated sludge	Hospital sewage	E. faecalis OG1X	Streptomycin, rifampin, fusidic acid	Hospital sewage	E. faecalis FA2-2	rifampicin, fusidic acid	pAD1	0.1	NA	NA	NA	T/D	Mean (n=2)	4	Culture
8	Marcinek, H., Wirth, R., Muscholl-Silberhorn, A., & Gauer, M. (1998). Enterococcus faecalis gene transfer under natural conditions in municipal sewage water treatment plants. Applied and Environmental Microbiology, 64(2), 626-632.	Environmental	Laboratory conditions	Hospital sewage	E. faecalis OG1X	Streptomycin, rifampin, fusidic acid	Hospital sewage	E. faecalis FA2-2	rifampicin, fusidic acid	pIP1017	0.1	0.21	=	NA	T/D	Mean (n=2)	4	Culture
8	Marcinek, H., Wirth, R., Muscholl-Silberhorn, A., & Gauer, M. (1998). Enterococcus faecalis gene transfer under natural conditions in municipal sewage water treatment plants. Applied and Environmental Microbiology, 64(2), 626-632.	Environmental	Laboratory conditions	Hospital sewage	E. faecalis OG1X	Streptomycin, rifampin, fusidic acid	Hospital sewage	E. faecalis FA2-2	rifampicin, fusidic acid	pIP1017	0.1	0.11	=	NA	T/D	Mean (n=2)	4	Culture
8	Marcinek, H., Wirth, R., Muscholl-Silberhorn, A., & Gauer, M. (1998). Enterococcus faecalis gene transfer under natural conditions in municipal sewage water treatment plants. Applied and Environmental Microbiology, 64(2), 626-632.	Environmental	Activated sludge	Hospital sewage	E. faecalis OG1X	Streptomycin, rifampin, fusidic acid	Hospital sewage	E. faecalis FA2-2	rifampicin, fusidic acid	pIP1017	0.1	5e-05	=	NA	T/D	Mean (n=2)	4	Culture
8	Marcinek, H., Wirth, R., Muscholl-Silberhorn, A., & Gauer, M. (1998). Enterococcus faecalis gene transfer under natural conditions in municipal sewage water treatment plants. Applied and Environmental Microbiology, 64(2), 626-632.	Environmental	Activated sludge	Hospital sewage	E. faecalis OG1X	Streptomycin, rifampin, fusidic acid	Hospital sewage	E. faecalis FA2-2	rifampicin, fusidic acid	pIP1017	0.1	1.4e-07	=	NA	T/D	Mean (n=2)	4	Culture
8	Marcinek, H., Wirth, R., Muscholl-Silberhorn, A., & Gauer, M. (1998). Enterococcus faecalis gene transfer under natural conditions in municipal sewage water treatment plants. Applied and Environmental Microbiology, 64(2), 626-632.	Environmental	Laboratory conditions	Hospital sewage	E. faecalis OG1X	Streptomycin, rifampin, fusidic acid	Hospital sewage	E. faecalis FA2-2	rifampicin, fusidic acid	pIP1017	0.1	5.4e-07	=	NA	T/D	Mean (n=2)	4	Culture
8	Marcinek, H., Wirth, R., Muscholl-Silberhorn, A., & Gauer, M. (1998). Enterococcus faecalis gene transfer under natural conditions in municipal sewage water treatment plants. Applied and Environmental Microbiology, 64(2), 626-632.	Environmental	Laboratory conditions	Hospital sewage	E. faecalis OG1X	Streptomycin, rifampin, fusidic acid	Hospital sewage	E. faecalis FA2-2	rifampicin, fusidic acid	pIP1017	0.1	1.9e-07	=	NA	T/D	Mean (n=2)	4	Culture
8	Marcinek, H., Wirth, R., Muscholl-Silberhorn, A., & Gauer, M. (1998). Enterococcus faecalis gene transfer under natural conditions in municipal sewage water treatment plants. Applied and Environmental Microbiology, 64(2), 626-632.	Environmental	Activated sludge	Hospital sewage	E. faecalis OG1X	Streptomycin, rifampin, fusidic acid	Hospital sewage	E. faecalis FA2-2	rifampicin, fusidic acid	pIP1017	0.1	0.00088	=	NA	T/D	Mean (n=2)	4	Culture
8	Marcinek, H., Wirth, R., Muscholl-Silberhorn, A., & Gauer, M. (1998). Enterococcus faecalis gene transfer under natural conditions in municipal sewage water treatment plants. Applied and Environmental Microbiology, 64(2), 626-632.	Environmental	Activated sludge	Hospital sewage	E. faecalis OG1X	Streptomycin, rifampin, fusidic acid	Hospital sewage	E. faecalis FA2-2	rifampicin, fusidic acid	pIP1017	0.1	8.1e-09	<	NA	T/D	Mean (n=2)	4	Culture
8	Marcinek, H., Wirth, R., Muscholl-Silberhorn, A., & Gauer, M. (1998). Enterococcus faecalis gene transfer under natural conditions in municipal sewage water treatment plants. Applied and Environmental Microbiology, 64(2), 626-632.	Environmental	Laboratory conditions	Hospital sewage	E. faecalis OG1X	Streptomycin, rifampin, fusidic acid	Hospital sewage	E. faecalis FA2-2	rifampicin, fusidic acid	Tn916	0.1	5.2e-09	=	NA	T/D	Mean (n=2)	4	Culture
8	Marcinek, H., Wirth, R., Muscholl-Silberhorn, A., & Gauer, M. (1998). Enterococcus faecalis gene transfer under natural conditions in municipal sewage water treatment plants. Applied and Environmental Microbiology, 64(2), 626-632.	Environmental	Laboratory conditions	Hospital sewage	E. faecalis OG1X	Streptomycin, rifampin, fusidic acid	Hospital sewage	E. faecalis FA2-2	rifampicin, fusidic acid	Tn916	0.1	9.3e-09	=	NA	T/D	Mean (n=2)	4	Culture
8	Marcinek, H., Wirth, R., Muscholl-Silberhorn, A., & Gauer, M. (1998). Enterococcus faecalis gene transfer under natural conditions in municipal sewage water treatment plants. Applied and Environmental Microbiology, 64(2), 626-632.	Environmental	Activated sludge	Hospital sewage	E. faecalis OG1X	Streptomycin, rifampin, fusidic acid	Hospital sewage	E. faecalis FA2-2	rifampicin, fusidic acid	Tn916	0.1	5.2e-05	=	NA	T/D	Mean (n=2)	4	Culture
8	Marcinek, H., Wirth, R., Muscholl-Silberhorn, A., & Gauer, M. (1998). Enterococcus faecalis gene transfer under natural conditions in municipal sewage water treatment plants. Applied and Environmental Microbiology, 64(2), 626-632.	Environmental	Activated sludge	Hospital sewage	E. faecalis OG1X	Streptomycin, rifampin, fusidic acid	Hospital sewage	E. faecalis FA2-2	rifampicin, fusidic acid	Tn916	0.1	5e-09	<	NA	T/D	Mean (n=2)	4	Culture
9	Neela, F. A., Nonaka, L., Rahman, M. H., & Suzuki, S. (2009). Transfer of the chromosomally encoded tetracycline resistance gene tet (M) from marine bacteria to Escherichia coli and Enterococcus faecalis. World Journal of Microbiology and Biotechnology, 25(6), 1095-1101.	Environmental	Membrane filter	Sediments	Vibrio spp. 04Ya001 (sediment)	tetracycline	Laboratory collection	E. coli JM109	erythromycin, chloramphenicol	tetM	1	0.00026	=	0.000171	T/R	Mean (n=3)	24	Culture
9	Neela, F. A., Nonaka, L., Rahman, M. H., & Suzuki, S. (2009). Transfer of the chromosomally encoded tetracycline resistance gene tet (M) from marine bacteria to Escherichia coli and Enterococcus faecalis. World Journal of Microbiology and Biotechnology, 25(6), 1095-1101.	Environmental	Membrane filter	Sediments	Vibrio spp. 04Ya108 (sediment)	tetracycline	Laboratory collection	E. coli JM109	erythromycin, chloramphenicol	tetM	1	1.95e-07	=	2.1e-08	T/R	Mean (n=3)	24	Culture
9	Neela, F. A., Nonaka, L., Rahman, M. H., & Suzuki, S. (2009). Transfer of the chromosomally encoded tetracycline resistance gene tet (M) from marine bacteria to Escherichia coli and Enterococcus faecalis. World Journal of Microbiology and Biotechnology, 25(6), 1095-1101.	Environmental	Membrane filter	Sediments	Vibrio spp. 04Ya016 (sediment)	tetracycline	Laboratory collection	E. coli JM109	erythromycin, chloramphenicol	tetM	1	4.69e-05	=	1.82e-05	T/R	Mean (n=3)	24	Culture
9	Neela, F. A., Nonaka, L., Rahman, M. H., & Suzuki, S. (2009). Transfer of the chromosomally encoded tetracycline resistance gene tet (M) from marine bacteria to Escherichia coli and Enterococcus faecalis. World Journal of Microbiology and Biotechnology, 25(6), 1095-1101.	Environmental	Membrane filter	Sediments	Vibrio spp. 04Ya090 (sediment)	tetracycline	Laboratory collection	E. coli JM109	erythromycin, chloramphenicol	tetM	1	6.54e-05	=	1e-05	T/R	Mean (n=3)	24	Culture
9	Neela, F. A., Nonaka, L., Rahman, M. H., & Suzuki, S. (2009). Transfer of the chromosomally encoded tetracycline resistance gene tet (M) from marine bacteria to Escherichia coli and Enterococcus faecalis. World Journal of Microbiology and Biotechnology, 25(6), 1095-1101.	Environmental	Membrane filter	Sediments	Vibrio spp. 04Ya311 (seawater)	tetracycline	Laboratory collection	E. coli JM109	erythromycin, chloramphenicol	tetM	1	0.00662	=	0.00161	T/R	Mean (n=3)	24	Culture
9	Neela, F. A., Nonaka, L., Rahman, M. H., & Suzuki, S. (2009). Transfer of the chromosomally encoded tetracycline resistance gene tet (M) from marine bacteria to Escherichia coli and Enterococcus faecalis. World Journal of Microbiology and Biotechnology, 25(6), 1095-1101.	Environmental	Membrane filter	Sediments	Vibrio spp. 04Ya001 (sediment)	tetracycline	Laboratory collection	E. faecalis JH2-2	erythromycin, chloramphenicol	tetM	1	3.27e-10	<	1.02e-10	T/R	Mean (n=3)	24	Culture
9	Neela, F. A., Nonaka, L., Rahman, M. H., & Suzuki, S. (2009). Transfer of the chromosomally encoded tetracycline resistance gene tet (M) from marine bacteria to Escherichia coli and Enterococcus faecalis. World Journal of Microbiology and Biotechnology, 25(6), 1095-1101.	Environmental	Membrane filter	Sediments	Vibrio spp. 04Ya108 (sediment)	tetracycline	Laboratory collection	E. faecalis JH2-2	erythromycin, chloramphenicol	tetM	1	4.65e-10	<	4e-11	T/R	Mean (n=3)	24	Culture
9	Neela, F. A., Nonaka, L., Rahman, M. H., & Suzuki, S. (2009). Transfer of the chromosomally encoded tetracycline resistance gene tet (M) from marine bacteria to Escherichia coli and Enterococcus faecalis. World Journal of Microbiology and Biotechnology, 25(6), 1095-1101.	Environmental	Membrane filter	Sediments	Vibrio spp. 04Ya016 (sediment)	tetracycline	Laboratory collection	E. faecalis JH2-2	erythromycin, chloramphenicol	tetM	1	3.41e-10	<	9.4e-11	T/R	Mean (n=3)	24	Culture
9	Neela, F. A., Nonaka, L., Rahman, M. H., & Suzuki, S. (2009). Transfer of the chromosomally encoded tetracycline resistance gene tet (M) from marine bacteria to Escherichia coli and Enterococcus faecalis. World Journal of Microbiology and Biotechnology, 25(6), 1095-1101.	Environmental	Membrane filter	Sediments	Vibrio spp. 04Ya090 (sediment)	tetracycline	Laboratory collection	E. faecalis JH2-2	erythromycin, chloramphenicol	tetM	1	7.17e-10	<	2.01e-10	T/R	Mean (n=3)	24	Culture
9	Neela, F. A., Nonaka, L., Rahman, M. H., & Suzuki, S. (2009). Transfer of the chromosomally encoded tetracycline resistance gene tet (M) from marine bacteria to Escherichia coli and Enterococcus faecalis. World Journal of Microbiology and Biotechnology, 25(6), 1095-1101.	Environmental	Membrane filter	Sediments	Vibrio spp. 04Ya311 (seawater)	tetracycline	Laboratory collection	E. faecalis JH2-2	erythromycin, chloramphenicol	tetM	1	4.21e-09	<	1.33e-09	T/R	Mean (n=3)	24	Culture
9	Neela, F. A., Nonaka, L., Rahman, M. H., & Suzuki, S. (2009). Transfer of the chromosomally encoded tetracycline resistance gene tet (M) from marine bacteria to Escherichia coli and Enterococcus faecalis. World Journal of Microbiology and Biotechnology, 25(6), 1095-1101.	Environmental	Membrane filter	Sediments	Bacillus spp. 04Ya209 (sediment)	tetracycline	Laboratory collection	E. coli JM109	erythromycin, chloramphenicol	tetM	1	3.23e-12	<	1.07e-12	T/R	Mean (n=3)	24	Culture
9	Neela, F. A., Nonaka, L., Rahman, M. H., & Suzuki, S. (2009). Transfer of the chromosomally encoded tetracycline resistance gene tet (M) from marine bacteria to Escherichia coli and Enterococcus faecalis. World Journal of Microbiology and Biotechnology, 25(6), 1095-1101.	Environmental	Membrane filter	Sediments	Bacillus spp. 04Ya238 (sediment)	tetracycline	Laboratory collection	E. coli JM109	erythromycin, chloramphenicol	tetM	1	1.73e-12	<	4.7e-13	T/R	Mean (n=3)	24	Culture
9	Neela, F. A., Nonaka, L., Rahman, M. H., & Suzuki, S. (2009). Transfer of the chromosomally encoded tetracycline resistance gene tet (M) from marine bacteria to Escherichia coli and Enterococcus faecalis. World Journal of Microbiology and Biotechnology, 25(6), 1095-1101.	Environmental	Membrane filter	Sediments	Bacillus spp. 04Ya252 (sediment)	tetracycline	Laboratory collection	E. coli JM109	erythromycin, chloramphenicol	tetM	1	2.24e-12	<	1.09e-12	T/R	Mean (n=3)	24	Culture
9	Neela, F. A., Nonaka, L., Rahman, M. H., & Suzuki, S. (2009). Transfer of the chromosomally encoded tetracycline resistance gene tet (M) from marine bacteria to Escherichia coli and Enterococcus faecalis. World Journal of Microbiology and Biotechnology, 25(6), 1095-1101.	Environmental	Membrane filter	Sediments	Bacillus spp. 04Ya209 (sediment)	tetracycline	Laboratory collection	E. faecalis JH2-2	erythromycin, chloramphenicol	tetM	1	2.72e-09	<	6.1e-10	T/R	Mean (n=3)	24	Culture
9	Neela, F. A., Nonaka, L., Rahman, M. H., & Suzuki, S. (2009). Transfer of the chromosomally encoded tetracycline resistance gene tet (M) from marine bacteria to Escherichia coli and Enterococcus faecalis. World Journal of Microbiology and Biotechnology, 25(6), 1095-1101.	Environmental	Membrane filter	Sediments	Bacillus spp. 04Ya238 (sediment)	tetracycline	Laboratory collection	E. faecalis JH2-2	erythromycin, chloramphenicol	tetM	1	2.22e-12	<	2.9e-13	T/R	Mean (n=3)	24	Culture
9	Neela, F. A., Nonaka, L., Rahman, M. H., & Suzuki, S. (2009). Transfer of the chromosomally encoded tetracycline resistance gene tet (M) from marine bacteria to Escherichia coli and Enterococcus faecalis. World Journal of Microbiology and Biotechnology, 25(6), 1095-1101.	Environmental	Membrane filter	Sediments	Bacillus spp. 04Ya252 (sediment)	tetracycline	Laboratory collection	E. faecalis JH2-2	erythromycin, chloramphenicol	tetM	1	1.61e-12	<	3.6e-13	T/R	Mean (n=3)	24	Culture
9	Neela, F. A., Nonaka, L., Rahman, M. H., & Suzuki, S. (2009). Transfer of the chromosomally encoded tetracycline resistance gene tet (M) from marine bacteria to Escherichia coli and Enterococcus faecalis. World Journal of Microbiology and Biotechnology, 25(6), 1095-1101.	Environmental	Membrane filter	Sediments	Lactobacillus sp. 04Ya253 (sediment)	tetracycline	Laboratory collection	E. coli JM109	erythromycin, chloramphenicol	tetM	1	2.7e-12	<	4e-14	T/R	Mean (n=3)	24	Culture
9	Neela, F. A., Nonaka, L., Rahman, M. H., & Suzuki, S. (2009). Transfer of the chromosomally encoded tetracycline resistance gene tet (M) from marine bacteria to Escherichia coli and Enterococcus faecalis. World Journal of Microbiology and Biotechnology, 25(6), 1095-1101.	Environmental	Membrane filter	Sediments	Lactobacillus sp. 04Ya253 (sediment)	tetracycline	Laboratory collection	E. faecalis JH2-2	erythromycin, chloramphenicol	tetM	1	1.21e-12	<	2.1e-13	T/R	Mean (n=3)	24	Culture
9	Neela, F. A., Nonaka, L., Rahman, M. H., & Suzuki, S. (2009). Transfer of the chromosomally encoded tetracycline resistance gene tet (M) from marine bacteria to Escherichia coli and Enterococcus faecalis. World Journal of Microbiology and Biotechnology, 25(6), 1095-1101.	Environmental	Membrane filter	Sediments	Paenibacillus sp. 04Ya254 (sediment)	tetracycline	Laboratory collection	E. coli JM109	erythromycin, chloramphenicol	tetM	1	1.5e-12	<	3.3e-13	T/R	Mean (n=3)	24	Culture
9	Neela, F. A., Nonaka, L., Rahman, M. H., & Suzuki, S. (2009). Transfer of the chromosomally encoded tetracycline resistance gene tet (M) from marine bacteria to Escherichia coli and Enterococcus faecalis. World Journal of Microbiology and Biotechnology, 25(6), 1095-1101.	Environmental	Membrane filter	Sediments	Paenibacillus sp. 04Ya254 (sediment)	tetracycline	Laboratory collection	E. faecalis JH2-2	erythromycin, chloramphenicol	tetM	1	1.57e-12	<	3.2e-13	T/R	Mean (n=3)	24	Culture
9	Neela, F. A., Nonaka, L., Rahman, M. H., & Suzuki, S. (2009). Transfer of the chromosomally encoded tetracycline resistance gene tet (M) from marine bacteria to Escherichia coli and Enterococcus faecalis. World Journal of Microbiology and Biotechnology, 25(6), 1095-1101.	Environmental	Membrane filter	Fish	L. garvieae KHS-97051 (diseased fish)	tetracycline	Laboratory collection	E. coli JM109	erythromycin, chloramphenicol	tetM	1	1.44e-09	<	7.6e-10	T/R	Mean (n=3)	24	Culture
9	Neela, F. A., Nonaka, L., Rahman, M. H., & Suzuki, S. (2009). Transfer of the chromosomally encoded tetracycline resistance gene tet (M) from marine bacteria to Escherichia coli and Enterococcus faecalis. World Journal of Microbiology and Biotechnology, 25(6), 1095-1101.	Environmental	Membrane filter	Fish	L. garvieae KHS-98032 (diseased fish)	tetracycline	Laboratory collection	E. coli JM109	erythromycin, chloramphenicol	tetM	1	1.45e-09	<	5.1e-10	T/R	Mean (n=3)	24	Culture
9	Neela, F. A., Nonaka, L., Rahman, M. H., & Suzuki, S. (2009). Transfer of the chromosomally encoded tetracycline resistance gene tet (M) from marine bacteria to Escherichia coli and Enterococcus faecalis. World Journal of Microbiology and Biotechnology, 25(6), 1095-1101.	Environmental	Membrane filter	Fish	L. garvieae KHS-98057 (diseased fish)	tetracycline	Laboratory collection	E. coli JM109	erythromycin, chloramphenicol	tetM	1	2.55e-09	<	5.1e-10	T/R	Mean (n=3)	24	Culture
9	Neela, F. A., Nonaka, L., Rahman, M. H., & Suzuki, S. (2009). Transfer of the chromosomally encoded tetracycline resistance gene tet (M) from marine bacteria to Escherichia coli and Enterococcus faecalis. World Journal of Microbiology and Biotechnology, 25(6), 1095-1101.	Environmental	Membrane filter	Fish	L. garvieae KHS-99008 (diseased fish)	tetracycline	Laboratory collection	E. coli JM109	erythromycin, chloramphenicol	tetM	1	2.55e-09	<	1.06e-09	T/R	Mean (n=3)	24	Culture
9	Neela, F. A., Nonaka, L., Rahman, M. H., & Suzuki, S. (2009). Transfer of the chromosomally encoded tetracycline resistance gene tet (M) from marine bacteria to Escherichia coli and Enterococcus faecalis. World Journal of Microbiology and Biotechnology, 25(6), 1095-1101.	Environmental	Membrane filter	Fish	L. garvieae KHS-99047 (diseased fish)	tetracycline	Laboratory collection	E. coli JM109	erythromycin, chloramphenicol	tetM	1	2.55e-09	<	7.6e-10	T/R	Mean (n=3)	24	Culture
9	Neela, F. A., Nonaka, L., Rahman, M. H., & Suzuki, S. (2009). Transfer of the chromosomally encoded tetracycline resistance gene tet (M) from marine bacteria to Escherichia coli and Enterococcus faecalis. World Journal of Microbiology and Biotechnology, 25(6), 1095-1101.	Environmental	Membrane filter	Fish	L. garvieae KHS-00083 (diseased fish)	tetracycline	Laboratory collection	E. coli JM109	erythromycin, chloramphenicol	tetM	1	1.63e-09	<	7.6e-10	T/R	Mean (n=3)	24	Culture
9	Neela, F. A., Nonaka, L., Rahman, M. H., & Suzuki, S. (2009). Transfer of the chromosomally encoded tetracycline resistance gene tet (M) from marine bacteria to Escherichia coli and Enterococcus faecalis. World Journal of Microbiology and Biotechnology, 25(6), 1095-1101.	Environmental	Membrane filter	Fish	L. garvieae KHS-97051 (diseased fish)	tetracycline	Laboratory collection	E. faecalis JH2-2	erythromycin, chloramphenicol	tetM	1	6.13e-05	=	1.4e-05	T/R	Mean (n=3)	24	Culture
9	Neela, F. A., Nonaka, L., Rahman, M. H., & Suzuki, S. (2009). Transfer of the chromosomally encoded tetracycline resistance gene tet (M) from marine bacteria to Escherichia coli and Enterococcus faecalis. World Journal of Microbiology and Biotechnology, 25(6), 1095-1101.	Environmental	Membrane filter	Fish	L. garvieae KHS-98032 (diseased fish)	tetracycline	Laboratory collection	E. faecalis JH2-2	erythromycin, chloramphenicol	tetM	1	7.11e-05	=	3e-06	T/R	Mean (n=3)	24	Culture
9	Neela, F. A., Nonaka, L., Rahman, M. H., & Suzuki, S. (2009). Transfer of the chromosomally encoded tetracycline resistance gene tet (M) from marine bacteria to Escherichia coli and Enterococcus faecalis. World Journal of Microbiology and Biotechnology, 25(6), 1095-1101.	Environmental	Membrane filter	Fish	L. garvieae KHS-98057 (diseased fish)	tetracycline	Laboratory collection	E. faecalis JH2-2	erythromycin, chloramphenicol	tetM	1	5.19e-05	=	1.16e-05	T/R	Mean (n=3)	24	Culture
9	Neela, F. A., Nonaka, L., Rahman, M. H., & Suzuki, S. (2009). Transfer of the chromosomally encoded tetracycline resistance gene tet (M) from marine bacteria to Escherichia coli and Enterococcus faecalis. World Journal of Microbiology and Biotechnology, 25(6), 1095-1101.	Environmental	Membrane filter	Fish	L. garvieae KHS-99008 (diseased fish)	tetracycline	Laboratory collection	E. faecalis JH2-2	erythromycin, chloramphenicol	tetM	1	3.81e-06	=	8.4e-07	T/R	Mean (n=3)	24	Culture
9	Neela, F. A., Nonaka, L., Rahman, M. H., & Suzuki, S. (2009). Transfer of the chromosomally encoded tetracycline resistance gene tet (M) from marine bacteria to Escherichia coli and Enterococcus faecalis. World Journal of Microbiology and Biotechnology, 25(6), 1095-1101.	Environmental	Membrane filter	Fish	L. garvieae KHS-99047 (diseased fish)	tetracycline	Laboratory collection	E. faecalis JH2-2	erythromycin, chloramphenicol	tetM	1	7e-06	=	8.4e-07	T/R	Mean (n=3)	24	Culture
9	Neela, F. A., Nonaka, L., Rahman, M. H., & Suzuki, S. (2009). Transfer of the chromosomally encoded tetracycline resistance gene tet (M) from marine bacteria to Escherichia coli and Enterococcus faecalis. World Journal of Microbiology and Biotechnology, 25(6), 1095-1101.	Environmental	Membrane filter	Fish	L. garvieae KHS-00083 (diseased fish)	tetracycline	Laboratory collection	E. faecalis JH2-2	erythromycin, chloramphenicol	tetM	1	4.18e-05	=	4.3e-06	T/R	Mean (n=3)	24	Culture
10	Sørensen, S. J. (1993). Transfer of plasmid RP4 from Escherichia coli K-12 to indigenous bacteria of seawater. Microbial releases: viruses, bacteria, fungi, 2(3), 135-141.	Environmental	Membrane filter	Laboratory collection	E. coli J5-3	ampicillin, kanamycin, tetracycline	Seawater	E. coli K-12	kanamcyin	RP4	0.25	0.03	=	NA	T/D	Not reported	Not reported	Culture
10	Sørensen, S. J. (1993). Transfer of plasmid RP4 from Escherichia coli K-12 to indigenous bacteria of seawater. Microbial releases: viruses, bacteria, fungi, 2(3), 135-141.	Environmental	Membrane filter	Laboratory collection	E. coli J5-3	ampicillin, kanamycin, tetracycline	Seawater	E. coli	kanamcyin	RP4	0.25	0.03	=	NA	T/D	Not reported	5	Culture
10	Sørensen, S. J. (1993). Transfer of plasmid RP4 from Escherichia coli K-12 to indigenous bacteria of seawater. Microbial releases: viruses, bacteria, fungi, 2(3), 135-141.	Environmental	Membrane filter	Laboratory collection	E. coli J5-3	ampicillin, kanamycin, tetracycline	Seawater	E. coli	kanamcyin	RP4	0.25	0.02	=	NA	T/D	Not reported	5	Culture
10	Sørensen, S. J. (1993). Transfer of plasmid RP4 from Escherichia coli K-12 to indigenous bacteria of seawater. Microbial releases: viruses, bacteria, fungi, 2(3), 135-141.	Environmental	Membrane filter	Laboratory collection	E. coli J5-3	ampicillin, kanamycin, tetracycline	Seawater	P. areruginosa	kanamcyin	RP4	0.25	0.01	=	NA	T/D	Not reported	5	Culture
10	Sørensen, S. J. (1993). Transfer of plasmid RP4 from Escherichia coli K-12 to indigenous bacteria of seawater. Microbial releases: viruses, bacteria, fungi, 2(3), 135-141.	Environmental	Membrane filter	Laboratory collection	E. coli J5-3	ampicillin, kanamycin, tetracycline	Seawater	P. fluorescens	kanamcyin	RP4	0.25	0.07	=	NA	T/D	Not reported	5	Culture
10	Sørensen, S. J. (1993). Transfer of plasmid RP4 from Escherichia coli K-12 to indigenous bacteria of seawater. Microbial releases: viruses, bacteria, fungi, 2(3), 135-141.	Environmental	Membrane filter	Laboratory collection	E. coli J5-3	ampicillin, kanamycin, tetracycline	Seawater	C. amalonaticus	kanamcyin	RP4	0.25	1e-06	=	NA	T/D	Not reported	5	Culture
10	Sørensen, S. J. (1993). Transfer of plasmid RP4 from Escherichia coli K-12 to indigenous bacteria of seawater. Microbial releases: viruses, bacteria, fungi, 2(3), 135-141.	Environmental	Membrane filter	Laboratory collection	E. coli J5-3	ampicillin, kanamycin, tetracycline	Seawater	E. aerogenes	kanamcyin	RP4	0.25	0.0002	=	NA	T/D	Not reported	5	Culture
10	Sørensen, S. J. (1993). Transfer of plasmid RP4 from Escherichia coli K-12 to indigenous bacteria of seawater. Microbial releases: viruses, bacteria, fungi, 2(3), 135-141.	Environmental	Membrane filter	Laboratory collection	E. coli J5-3	ampicillin, kanamycin, tetracycline	Seawater	K. oxytoca	kanamcyin	RP4	0.25	2e-05	=	NA	T/D	Not reported	5	Culture
10	Sørensen, S. J. (1993). Transfer of plasmid RP4 from Escherichia coli K-12 to indigenous bacteria of seawater. Microbial releases: viruses, bacteria, fungi, 2(3), 135-141.	Environmental	Membrane filter	Laboratory collection	E. coli J5-3	ampicillin, kanamycin, tetracycline	Seawater	K. pneumoniae	kanamcyin	RP4	0.25	0.001	=	NA	T/D	Not reported	5	Culture
10	Sørensen, S. J. (1993). Transfer of plasmid RP4 from Escherichia coli K-12 to indigenous bacteria of seawater. Microbial releases: viruses, bacteria, fungi, 2(3), 135-141.	Environmental	Membrane filter	Laboratory collection	E. coli J5-3	ampicillin, kanamycin, tetracycline	Seawater	P. putida	kanamcyin	RP4	0.25	4e-05	=	NA	T/D	Not reported	5	Culture
10	Sørensen, S. J. (1993). Transfer of plasmid RP4 from Escherichia coli K-12 to indigenous bacteria of seawater. Microbial releases: viruses, bacteria, fungi, 2(3), 135-141.	Environmental	Membrane filter	Laboratory collection	E. coli J5-3	ampicillin, kanamycin, tetracycline	Seawater	Pseudomonas sp.	kanamcyin	RP4	0.25	0.0007	=	NA	T/D	Not reported	5	Culture
10	Sørensen, S. J. (1993). Transfer of plasmid RP4 from Escherichia coli K-12 to indigenous bacteria of seawater. Microbial releases: viruses, bacteria, fungi, 2(3), 135-141.	Environmental	Membrane filter	Laboratory collection	E. coli J5-3	ampicillin, kanamycin, tetracycline	Seawater	E. coli K-12	kanamcyin	RP4	0.25	0.1	=	NA	T/R	Not reported	5	Culture
10	Sørensen, S. J. (1993). Transfer of plasmid RP4 from Escherichia coli K-12 to indigenous bacteria of seawater. Microbial releases: viruses, bacteria, fungi, 2(3), 135-141.	Environmental	Membrane filter	Laboratory collection	E. coli J5-3	ampicillin, kanamycin, tetracycline	Seawater	E. coli	kanamcyin	RP4	0.25	0.1	=	NA	T/R	Not reported	5	Culture
10	Sørensen, S. J. (1993). Transfer of plasmid RP4 from Escherichia coli K-12 to indigenous bacteria of seawater. Microbial releases: viruses, bacteria, fungi, 2(3), 135-141.	Environmental	Membrane filter	Laboratory collection	E. coli J5-3	ampicillin, kanamycin, tetracycline	Seawater	E. coli	kanamcyin	RP4	0.25	0.1	=	NA	T/R	Not reported	5	Culture
10	Sørensen, S. J. (1993). Transfer of plasmid RP4 from Escherichia coli K-12 to indigenous bacteria of seawater. Microbial releases: viruses, bacteria, fungi, 2(3), 135-141.	Environmental	Membrane filter	Laboratory collection	E. coli J5-3	ampicillin, kanamycin, tetracycline	Seawater	P. areruginosa	kanamcyin	RP4	0.25	0.03	=	NA	T/R	Not reported	5	Culture
10	Sørensen, S. J. (1993). Transfer of plasmid RP4 from Escherichia coli K-12 to indigenous bacteria of seawater. Microbial releases: viruses, bacteria, fungi, 2(3), 135-141.	Environmental	Membrane filter	Laboratory collection	E. coli J5-3	ampicillin, kanamycin, tetracycline	Seawater	P. fluorescens	kanamcyin	RP4	0.25	0.04	=	NA	T/R	Not reported	5	Culture
10	Sørensen, S. J. (1993). Transfer of plasmid RP4 from Escherichia coli K-12 to indigenous bacteria of seawater. Microbial releases: viruses, bacteria, fungi, 2(3), 135-141.	Environmental	Membrane filter	Laboratory collection	E. coli J5-3	ampicillin, kanamycin, tetracycline	Seawater	C. amalonaticus	kanamcyin	RP4	0.25	1e-05	=	NA	T/R	Not reported	5	Culture
10	Sørensen, S. J. (1993). Transfer of plasmid RP4 from Escherichia coli K-12 to indigenous bacteria of seawater. Microbial releases: viruses, bacteria, fungi, 2(3), 135-141.	Environmental	Membrane filter	Laboratory collection	E. coli J5-3	ampicillin, kanamycin, tetracycline	Seawater	E. aerogenes	kanamcyin	RP4	0.25	0.0004	=	NA	T/R	Not reported	5	Culture
10	Sørensen, S. J. (1993). Transfer of plasmid RP4 from Escherichia coli K-12 to indigenous bacteria of seawater. Microbial releases: viruses, bacteria, fungi, 2(3), 135-141.	Environmental	Membrane filter	Laboratory collection	E. coli J5-3	ampicillin, kanamycin, tetracycline	Seawater	K. oxytoca	kanamcyin	RP4	0.25	0.0001	=	NA	T/R	Not reported	5	Culture
10	Sørensen, S. J. (1993). Transfer of plasmid RP4 from Escherichia coli K-12 to indigenous bacteria of seawater. Microbial releases: viruses, bacteria, fungi, 2(3), 135-141.	Environmental	Membrane filter	Laboratory collection	E. coli J5-3	ampicillin, kanamycin, tetracycline	Seawater	K. pneumoniae	kanamcyin	RP4	0.25	0.002	=	NA	T/R	Not reported	5	Culture
10	Sørensen, S. J. (1993). Transfer of plasmid RP4 from Escherichia coli K-12 to indigenous bacteria of seawater. Microbial releases: viruses, bacteria, fungi, 2(3), 135-141.	Environmental	Membrane filter	Laboratory collection	E. coli J5-3	ampicillin, kanamycin, tetracycline	Seawater	P. putida	kanamcyin	RP4	0.25	0.0002	=	NA	T/R	Not reported	5	Culture
10	Sørensen, S. J. (1993). Transfer of plasmid RP4 from Escherichia coli K-12 to indigenous bacteria of seawater. Microbial releases: viruses, bacteria, fungi, 2(3), 135-141.	Environmental	Membrane filter	Laboratory collection	E. coli J5-3	ampicillin, kanamycin, tetracycline	Seawater	Pseudomonas sp.	kanamcyin	RP4	0.25	0.0004	=	NA	T/R	Not reported	5	Culture
10	Sørensen, S. J. (1993). Transfer of plasmid RP4 from Escherichia coli K-12 to indigenous bacteria of seawater. Microbial releases: viruses, bacteria, fungi, 2(3), 135-141.	Environmental	Sterile seawater	Laboratory collection	E. coli J5-3	ampicillin, kanamycin, tetracycline	Seawater	P. aeruginosa	kanamcyin	RP4	0.25	3e-06	=	NA	T/D	Not reported	5	Culture
10	Sørensen, S. J. (1993). Transfer of plasmid RP4 from Escherichia coli K-12 to indigenous bacteria of seawater. Microbial releases: viruses, bacteria, fungi, 2(3), 135-141.	Environmental	Sterile seawater	Laboratory collection	E. coli J5-3	ampicillin, kanamycin, tetracycline	Seawater	P. fluorescens	kanamcyin	RP4	0.25	2e-05	=	NA	T/D	Not reported	5	Culture
10	Sørensen, S. J. (1993). Transfer of plasmid RP4 from Escherichia coli K-12 to indigenous bacteria of seawater. Microbial releases: viruses, bacteria, fungi, 2(3), 135-141.	Environmental	Sterile seawater	Laboratory collection	E. coli J5-3	ampicillin, kanamycin, tetracycline	Seawater	Pseudomonas sp.	kanamcyin	RP4	0.25	4e-06	=	NA	T/D	Not reported	5	Culture
10	Sørensen, S. J. (1993). Transfer of plasmid RP4 from Escherichia coli K-12 to indigenous bacteria of seawater. Microbial releases: viruses, bacteria, fungi, 2(3), 135-141.	Environmental	Sterile seawater	Laboratory collection	E. coli J5-3	ampicillin, kanamycin, tetracycline	Seawater	C. amalonaticus	kanamcyin	RP4	0.25	9e-07	=	NA	T/D	Not reported	5	Culture
10	Sørensen, S. J. (1993). Transfer of plasmid RP4 from Escherichia coli K-12 to indigenous bacteria of seawater. Microbial releases: viruses, bacteria, fungi, 2(3), 135-141.	Environmental	Sterile seawater	Laboratory collection	E. coli J5-3	ampicillin, kanamycin, tetracycline	Seawater	E. aerogenes	kanamcyin	RP4	0.25	2e-07	=	NA	T/D	Not reported	5	Culture
10	Sørensen, S. J. (1993). Transfer of plasmid RP4 from Escherichia coli K-12 to indigenous bacteria of seawater. Microbial releases: viruses, bacteria, fungi, 2(3), 135-141.	Environmental	Sterile seawater	Laboratory collection	E. coli J5-3	ampicillin, kanamycin, tetracycline	Seawater	E. coli	kanamcyin	RP4	0.25	5e-06	=	NA	T/D	Not reported	5	Culture
10	Sørensen, S. J. (1993). Transfer of plasmid RP4 from Escherichia coli K-12 to indigenous bacteria of seawater. Microbial releases: viruses, bacteria, fungi, 2(3), 135-141.	Environmental	Sterile seawater	Laboratory collection	E. coli J5-3	ampicillin, kanamycin, tetracycline	Seawater	K.pneumoniae	kanamcyin	RP4	0.25	2e-07	=	NA	T/D	Not reported	5	Culture
10	Sørensen, S. J. (1993). Transfer of plasmid RP4 from Escherichia coli K-12 to indigenous bacteria of seawater. Microbial releases: viruses, bacteria, fungi, 2(3), 135-141.	Environmental	Sterile seawater	Laboratory collection	E. coli J5-3	ampicillin, kanamycin, tetracycline	Seawater	P. aeruginosa	kanamcyin	RP4	0.25	1e-06	=	NA	T/R	Not reported	5	Culture
10	Sørensen, S. J. (1993). Transfer of plasmid RP4 from Escherichia coli K-12 to indigenous bacteria of seawater. Microbial releases: viruses, bacteria, fungi, 2(3), 135-141.	Environmental	Sterile seawater	Laboratory collection	E. coli J5-3	ampicillin, kanamycin, tetracycline	Seawater	P. fluorescens	kanamcyin	RP4	0.25	2e-06	=	NA	T/R	Not reported	5	Culture
10	Sørensen, S. J. (1993). Transfer of plasmid RP4 from Escherichia coli K-12 to indigenous bacteria of seawater. Microbial releases: viruses, bacteria, fungi, 2(3), 135-141.	Environmental	Sterile seawater	Laboratory collection	E. coli J5-3	ampicillin, kanamycin, tetracycline	Seawater	Pseudomonas sp.	kanamcyin	RP4	0.25	1e-06	=	NA	T/R	Not reported	5	Culture
10	Sørensen, S. J. (1993). Transfer of plasmid RP4 from Escherichia coli K-12 to indigenous bacteria of seawater. Microbial releases: viruses, bacteria, fungi, 2(3), 135-141.	Environmental	Sterile seawater	Laboratory collection	E. coli J5-3	ampicillin, kanamycin, tetracycline	Seawater	C. amalonaticus	kanamcyin	RP4	0.25	2e-07	=	NA	T/R	Not reported	5	Culture
10	Sørensen, S. J. (1993). Transfer of plasmid RP4 from Escherichia coli K-12 to indigenous bacteria of seawater. Microbial releases: viruses, bacteria, fungi, 2(3), 135-141.	Environmental	Sterile seawater	Laboratory collection	E. coli J5-3	ampicillin, kanamycin, tetracycline	Seawater	E. aerogenes	kanamcyin	RP4	0.25	3e-08	=	NA	T/R	Not reported	5	Culture
10	Sørensen, S. J. (1993). Transfer of plasmid RP4 from Escherichia coli K-12 to indigenous bacteria of seawater. Microbial releases: viruses, bacteria, fungi, 2(3), 135-141.	Environmental	Sterile seawater	Laboratory collection	E. coli J5-3	ampicillin, kanamycin, tetracycline	Seawater	E. coli	kanamcyin	RP4	0.25	6e-07	=	NA	T/R	Not reported	5	Culture
10	Sørensen, S. J. (1993). Transfer of plasmid RP4 from Escherichia coli K-12 to indigenous bacteria of seawater. Microbial releases: viruses, bacteria, fungi, 2(3), 135-141.	Environmental	Sterile seawater	Laboratory collection	E. coli J5-3	ampicillin, kanamycin, tetracycline	Seawater	K.pneumoniae	kanamcyin	RP4	0.25	2e-08	=	NA	T/R	Not reported	5	Culture
11	Sengeløv, G., & SÃ¸rensen, S. J. (1998). Methods for detection of conjugative plasmid transfer in aquatic environments. Current microbiology, 37(4), 274-280.	Environmental	Agar	Laboratory collection	P. fluorescens	kanamycin, ampicillin, tetracycline	Laboratory collection	P. putida	rifampicin, nalidixic acid	RP4	1	0.0962	=	NA	T/R	Mean (n=3)	4	Culture
11	Sengeløv, G., & SÃ¸rensen, S. J. (1998). Methods for detection of conjugative plasmid transfer in aquatic environments. Current microbiology, 37(4), 274-280.	Environmental	Agar	Laboratory collection	E. coli	kanamycin, ampicillin, tetracycline	Laboratory collection	P. putida	rifampicin, nalidixic acid	RP4	1	0.0131	=	NA	T/R	Mean (n=3)	4	Culture
11	Sengeløv, G., & SÃ¸rensen, S. J. (1998). Methods for detection of conjugative plasmid transfer in aquatic environments. Current microbiology, 37(4), 274-280.	Environmental	Agar	Laboratory collection	E. coli	kanamycin, ampicillin, tetracycline	Laboratory collection	P. putida	rifampicin, nalidixic acid	RP4	1	0.0164	=	NA	T/R	Mean (n=3)	4	Culture
11	Sengeløv, G., & SÃ¸rensen, S. J. (1998). Methods for detection of conjugative plasmid transfer in aquatic environments. Current microbiology, 37(4), 274-280.	Environmental	Agar	Laboratory collection	E. coli	kanamycin, ampicillin, tetracycline	Laboratory collection	E. coli	rifampicin, nalidixic acid	RP4	1	0.0932	=	NA	T/R	Mean (n=3)	0.5	Culture
11	Sengeløv, G., & SÃ¸rensen, S. J. (1998). Methods for detection of conjugative plasmid transfer in aquatic environments. Current microbiology, 37(4), 274-280.	Environmental	Agar	Laboratory collection	E. coli	kanamycin, ampicillin, tetracycline	Laboratory collection	E. coli	rifampicin, nalidixic acid	RP4	1	0.271	=	NA	T/R	Mean (n=3)	0.5	Culture
11	Sengeløv, G., & SÃ¸rensen, S. J. (1998). Methods for detection of conjugative plasmid transfer in aquatic environments. Current microbiology, 37(4), 274-280.	Environmental	Agar	Laboratory collection	P. fluorescens	kanamycin, ampicillin, tetracycline	Laboratory collection	P. putida	rifampicin	RP4	1	0.032	=	NA	T/R	Mean (n=3)	4	Culture
11	Sengeløv, G., & SÃ¸rensen, S. J. (1998). Methods for detection of conjugative plasmid transfer in aquatic environments. Current microbiology, 37(4), 274-280.	Environmental	Agar	Laboratory collection	E. coli	kanamycin, ampicillin, tetracycline	Laboratory collection	P. putida	rifampicin	RP4	1	0.0171	=	NA	T/R	Mean (n=3)	4	Culture
11	Sengeløv, G., & SÃ¸rensen, S. J. (1998). Methods for detection of conjugative plasmid transfer in aquatic environments. Current microbiology, 37(4), 274-280.	Environmental	Agar	Laboratory collection	P. putida KT2440::pSM1350	kanamycin, ampicillin, tetracycline	Laboratory collection	E. coli	rifampicin, nalidixic acid	RP4	1	0.00278	=	NA	T/R	Mean (n=3)	4	Culture
11	Sengeløv, G., & SÃ¸rensen, S. J. (1998). Methods for detection of conjugative plasmid transfer in aquatic environments. Current microbiology, 37(4), 274-280.	Environmental	Agar	Laboratory collection	P. putida KT2440::pSM1350	kanamycin, ampicillin, tetracycline	Laboratory collection	P. putida	rifampicin, nalidixic acid	RP4	1	0.315	=	NA	T/R	Mean (n=3)	4	Culture
11	Sengeløv, G., & SÃ¸rensen, S. J. (1998). Methods for detection of conjugative plasmid transfer in aquatic environments. Current microbiology, 37(4), 274-280.	Environmental	Agar	Laboratory collection	P. putida KT2440::pSM1350::pLBJ95	kanamycin, ampicillin, tetracycline	Laboratory collection	P. putida	rifampicin, nalidixic acid	RP4	1	0.0613	=	NA	T/R	Mean (n=3)	4	Culture
11	Sengeløv, G., & SÃ¸rensen, S. J. (1998). Methods for detection of conjugative plasmid transfer in aquatic environments. Current microbiology, 37(4), 274-280.	Environmental	Agar	Laboratory collection	P. putida KT2440::pSM1350::pLBJ95	kanamycin, ampicillin, tetracycline	Laboratory collection	E. coli	rifampicin, nalidixic acid	RP4	1	0.00241	=	NA	T/R	Mean (n=3)	4	Culture
11	Sengeløv, G., & SÃ¸rensen, S. J. (1998). Methods for detection of conjugative plasmid transfer in aquatic environments. Current microbiology, 37(4), 274-280.	Environmental	Lake water	Laboratory collection	E. coli NF1815	kanamycin, ampicillin, tetracycline	Laboratory collection	E. coli 1005	rifampicin, nalidixic acid	RP4	1	6.07e-06	=	NA	T/R	Mean (n=3)	70	Culture
11	Sengeløv, G., & SÃ¸rensen, S. J. (1998). Methods for detection of conjugative plasmid transfer in aquatic environments. Current microbiology, 37(4), 274-280.	Environmental	Lake water	Laboratory collection	E. coli NF1815	kanamycin, ampicillin, tetracycline	Laboratory collection	E. coli 1005	rifampicin, nalidixic acid	RP4	1	1.14e-06	=	NA	T/R	Mean (n=3)	70	Culture
11	Sengeløv, G., & SÃ¸rensen, S. J. (1998). Methods for detection of conjugative plasmid transfer in aquatic environments. Current microbiology, 37(4), 274-280.	Environmental	Lake water	Laboratory collection	E. coli NF1815	kanamycin, ampicillin, tetracycline	Laboratory collection	E. coli 1005	rifampicin, nalidixic acid	RP4	1	1.8e-06	=	NA	T/R	Mean (n=3)	70	Culture
11	Sengeløv, G., & SÃ¸rensen, S. J. (1998). Methods for detection of conjugative plasmid transfer in aquatic environments. Current microbiology, 37(4), 274-280.	Environmental	Lake water	Laboratory collection	E. coli NF1815	kanamycin, ampicillin, tetracycline	Laboratory collection	E. coli 1005	rifampicin, nalidixic acid	RP4	1	0.000255	=	NA	T/R	Mean (n=3)	70	Culture
11	Sengeløv, G., & SÃ¸rensen, S. J. (1998). Methods for detection of conjugative plasmid transfer in aquatic environments. Current microbiology, 37(4), 274-280.	Environmental	Lake water	Laboratory collection	P. fluorescens AS12	kanamycin, ampicillin, tetracycline	Laboratory collection	Indigenous bactera in lake water	rifampicin, nalidixic acid	RP4	1	0.000302	=	NA	T/R	Mean (n=3)	70	Culture
11	Sengeløv, G., & SÃ¸rensen, S. J. (1998). Methods for detection of conjugative plasmid transfer in aquatic environments. Current microbiology, 37(4), 274-280.	Environmental	Lake water	Laboratory collection	P. fluorescens AS12	kanamycin, ampicillin, tetracycline	Laboratory collection	Indigenous bactera in lake water	rifampicin, nalidixic acid	RP4	1	4.34e-05	=	NA	T/R	Mean (n=3)	70	Culture
11	Sengeløv, G., & SÃ¸rensen, S. J. (1998). Methods for detection of conjugative plasmid transfer in aquatic environments. Current microbiology, 37(4), 274-280.	Environmental	Lake water	Laboratory collection	P. fluorescens AS12	kanamycin, ampicillin, tetracycline	Laboratory collection	Indigenous bactera in lake water	rifampicin, nalidixic acid	RP4	1	1.26e-05	=	NA	T/R	Mean (n=3)	70	Culture
11	Sengeløv, G., & SÃ¸rensen, S. J. (1998). Methods for detection of conjugative plasmid transfer in aquatic environments. Current microbiology, 37(4), 274-280.	Environmental	Lake water	Laboratory collection	E. coli NF1815	kanamycin, ampicillin, tetracycline	Laboratory collection	Indigenous bactera in lake water	rifampicin, nalidixic acid	RP4	1	0.000527	=	NA	T/R	Mean (n=3)	70	Culture
11	Sengeløv, G., & SÃ¸rensen, S. J. (1998). Methods for detection of conjugative plasmid transfer in aquatic environments. Current microbiology, 37(4), 274-280.	Environmental	Lake water	Laboratory collection	E. coli NF1815	kanamycin, ampicillin, tetracycline	Laboratory collection	Indigenous bactera in lake water	rifampicin, nalidixic acid	RP4	1	0.000339	=	NA	T/R	Mean (n=3)	70	Culture
12	Talebi, M., Pourshafie, M. R., Katouli, M., & MÃ¶llby, R. (2008). Molecular structure and transferability of Tn1546-like elements in Enterococcus faecium isolates from clinical, sewage, and surface water samples in Iran. Applied and environmental microbiology, 74(5), 1350-1356.	Environmental, clinical	Membrane filter	Clinical isolates, urban sewage, hospital sewage, surface water	VR Enterococcus faecium	vancomycin	Laboratory collection	E. faecalis JH2-2	Not reported	vanA	1	0.0001	=	NA	T/D	Range	24	PCR
12	Talebi, M., Pourshafie, M. R., Katouli, M., & MÃ¶llby, R. (2008). Molecular structure and transferability of Tn1546-like elements in Enterococcus faecium isolates from clinical, sewage, and surface water samples in Iran. Applied and environmental microbiology, 74(5), 1350-1356.	Environmental, clinical	Membrane filter	Clinical isolates, urban sewage, hospital sewage, surface water	VR Enterococcus faecium	vancomycin	Laboratory collection	E. faecalis JH2-3	Not reported	vanA	1	1e-09	=	NA	T/D	Range	25	PCR
13	Sugimoto, Y., Suzuki, S., Nonaka, L., Boonla, C., Sukpanyatham, N., Chou, H. Y., & Wu, J. H. (2017). The novel mef (C)â€“mph (G) macrolide resistance genes are conveyed in the environment on various vectors. Journal of global antimicrobial resistance, 10, 47-53.	Environmental	Agar	Aquaculture	P. damselae subsp. damselae strain 04Ya31104Ya311 (AB571865)	Not reported	Laboratory collection	Escherichia coli JW0452	Erythromycin-susceptible	mef(C)-mph(G)	Not reported	1.7e-05	=	2.8e-05	T/D	Mean (n=3)	20	Culture
13	Sugimoto, Y., Suzuki, S., Nonaka, L., Boonla, C., Sukpanyatham, N., Chou, H. Y., & Wu, J. H. (2017). The novel mef (C)â€“mph (G) macrolide resistance genes are conveyed in the environment on various vectors. Journal of global antimicrobial resistance, 10, 47-53.	Environmental	Agar	Fish	Vibrio sp.	Not reported	Laboratory collection	Escherichia coli JW0452	Erythromycin-susceptible	mef(C)-mph(G)	Not reported	6.1e-06	=	3.5e-06	T/D	Mean (n=3)	20	Culture
13	Sugimoto, Y., Suzuki, S., Nonaka, L., Boonla, C., Sukpanyatham, N., Chou, H. Y., & Wu, J. H. (2017). The novel mef (C)â€“mph (G) macrolide resistance genes are conveyed in the environment on various vectors. Journal of global antimicrobial resistance, 10, 47-53.	Environmental	Agar	Fish	Vibrio sp.	Not reported	Laboratory collection	Escherichia coli JW0452	Erythromycin-susceptible	mef(C)-mph(G)	Not reported	0.00022	=	6.8e-07	T/D	Mean (n=3)	20	Culture
13	Sugimoto, Y., Suzuki, S., Nonaka, L., Boonla, C., Sukpanyatham, N., Chou, H. Y., & Wu, J. H. (2017). The novel mef (C)â€“mph (G) macrolide resistance genes are conveyed in the environment on various vectors. Journal of global antimicrobial resistance, 10, 47-53.	Environmental	Agar	Fish	Photobacterium sp.	Not reported	Laboratory collection	Escherichia coli JW0452	Erythromycin-susceptible	mef(C)-mph(G)	Not reported	1.1e-05	=	5.4e-06	T/D	Mean (n=3)	20	Culture
13	Sugimoto, Y., Suzuki, S., Nonaka, L., Boonla, C., Sukpanyatham, N., Chou, H. Y., & Wu, J. H. (2017). The novel mef (C)â€“mph (G) macrolide resistance genes are conveyed in the environment on various vectors. Journal of global antimicrobial resistance, 10, 47-53.	Environmental	Agar	Fish	Photobacterium sp.	Not reported	Laboratory collection	Escherichia coli JW0452	Erythromycin-susceptible	mef(C)-mph(G)	Not reported	2.6e-06	=	3.5e-06	T/D	Mean (n=3)	20	Culture
13	Sugimoto, Y., Suzuki, S., Nonaka, L., Boonla, C., Sukpanyatham, N., Chou, H. Y., & Wu, J. H. (2017). The novel mef (C)â€“mph (G) macrolide resistance genes are conveyed in the environment on various vectors. Journal of global antimicrobial resistance, 10, 47-53.	Environmental	Agar	Fish	Vibrio sp.	Not reported	Laboratory collection	Escherichia coli JW0452	Erythromycin-susceptible	mef(C)-mph(G)	Not reported	5.2e-09	=	1.1e-09	T/D	Mean (n=3)	20	Culture
13	Sugimoto, Y., Suzuki, S., Nonaka, L., Boonla, C., Sukpanyatham, N., Chou, H. Y., & Wu, J. H. (2017). The novel mef (C)â€“mph (G) macrolide resistance genes are conveyed in the environment on various vectors. Journal of global antimicrobial resistance, 10, 47-53.	Environmental	Agar	Fish	Vibrio sp.	Not reported	Laboratory collection	Escherichia coli JW0452	Erythromycin-susceptible	mef(C)-mph(G)	Not reported	9.6e-09	=	8.5e-09	T/D	Mean (n=3)	20	Culture
13	Sugimoto, Y., Suzuki, S., Nonaka, L., Boonla, C., Sukpanyatham, N., Chou, H. Y., & Wu, J. H. (2017). The novel mef (C)â€“mph (G) macrolide resistance genes are conveyed in the environment on various vectors. Journal of global antimicrobial resistance, 10, 47-53.	Environmental	Agar	Fish	Vibrio sp.	Not reported	Laboratory collection	Escherichia coli JW0452	Erythromycin-susceptible	mef(C)-mph(G)	Not reported	1.5e-09	<	NA	T/D	Mean (n=3)	20	Culture
13	Sugimoto, Y., Suzuki, S., Nonaka, L., Boonla, C., Sukpanyatham, N., Chou, H. Y., & Wu, J. H. (2017). The novel mef (C)â€“mph (G) macrolide resistance genes are conveyed in the environment on various vectors. Journal of global antimicrobial resistance, 10, 47-53.	Environmental	Agar	Seawater	Vibrio sp.	Not reported	Laboratory collection	Escherichia coli JW0452	Erythromycin-susceptible	mef(C)-mph(G)	Not reported	6.1e-05	=	4.4e-05	T/D	Mean (n=3)	20	Culture
13	Sugimoto, Y., Suzuki, S., Nonaka, L., Boonla, C., Sukpanyatham, N., Chou, H. Y., & Wu, J. H. (2017). The novel mef (C)â€“mph (G) macrolide resistance genes are conveyed in the environment on various vectors. Journal of global antimicrobial resistance, 10, 47-53.	Environmental	Agar	Fish	Shewanella sp.	Not reported	Laboratory collection	Escherichia coli JW0452	Erythromycin-susceptible	mef(C)-mph(G)	Not reported	7.8e-05	=	2.7e-05	T/D	Mean (n=3)	20	Culture
13	Sugimoto, Y., Suzuki, S., Nonaka, L., Boonla, C., Sukpanyatham, N., Chou, H. Y., & Wu, J. H. (2017). The novel mef (C)â€“mph (G) macrolide resistance genes are conveyed in the environment on various vectors. Journal of global antimicrobial resistance, 10, 47-53.	Environmental	Agar	Fish	Vibrio sp.	Not reported	Laboratory collection	Escherichia coli JW0452	Erythromycin-susceptible	mef(C)-mph(G)	Not reported	0.00034	=	8.2e-05	T/D	Mean (n=3)	20	Culture
13	Sugimoto, Y., Suzuki, S., Nonaka, L., Boonla, C., Sukpanyatham, N., Chou, H. Y., & Wu, J. H. (2017). The novel mef (C)â€“mph (G) macrolide resistance genes are conveyed in the environment on various vectors. Journal of global antimicrobial resistance, 10, 47-53.	Environmental	Agar	Fish	Vibrio sp.	Not reported	Laboratory collection	Escherichia coli JW0452	Erythromycin-susceptible	mef(C)-mph(G)	Not reported	3.6e-05	=	1.7e-05	T/D	Mean (n=3)	20	Culture
13	Sugimoto, Y., Suzuki, S., Nonaka, L., Boonla, C., Sukpanyatham, N., Chou, H. Y., & Wu, J. H. (2017). The novel mef (C)â€“mph (G) macrolide resistance genes are conveyed in the environment on various vectors. Journal of global antimicrobial resistance, 10, 47-53.	Environmental	Agar	Fish	Vibrio sp.	Not reported	Laboratory collection	Escherichia coli JW0452	Erythromycin-susceptible	mef(C)-mph(G)	Not reported	3e-06	=	2.5e-07	T/D	Mean (n=3)	20	Culture
13	Sugimoto, Y., Suzuki, S., Nonaka, L., Boonla, C., Sukpanyatham, N., Chou, H. Y., & Wu, J. H. (2017). The novel mef (C)â€“mph (G) macrolide resistance genes are conveyed in the environment on various vectors. Journal of global antimicrobial resistance, 10, 47-53.	Environmental	Agar	Seawater	Vibrio sp.	Not reported	Laboratory collection	Escherichia coli JW0452	Erythromycin-susceptible	mef(C)-mph(G)	Not reported	3.1e-10	<	NA	T/D	Mean (n=3)	20	Culture
13	Sugimoto, Y., Suzuki, S., Nonaka, L., Boonla, C., Sukpanyatham, N., Chou, H. Y., & Wu, J. H. (2017). The novel mef (C)â€“mph (G) macrolide resistance genes are conveyed in the environment on various vectors. Journal of global antimicrobial resistance, 10, 47-53.	Environmental	Agar	Wastewater	Proteus sp.	Not reported	Laboratory collection	Escherichia coli JW0452	Erythromycin-susceptible	mef(C)-mph(G)	Not reported	1.2e-12	<	NA	T/D	Mean (n=3)	20	Culture
13	Sugimoto, Y., Suzuki, S., Nonaka, L., Boonla, C., Sukpanyatham, N., Chou, H. Y., & Wu, J. H. (2017). The novel mef (C)â€“mph (G) macrolide resistance genes are conveyed in the environment on various vectors. Journal of global antimicrobial resistance, 10, 47-53.	Environmental	Agar	Seawater	Pseudoalteromonas sp.	Not reported	Laboratory collection	Escherichia coli JW0452	Erythromycin-susceptible	mef(C)-mph(G)	Not reported	1e-11	<	NA	T/D	Mean (n=3)	20	Culture
13	Sugimoto, Y., Suzuki, S., Nonaka, L., Boonla, C., Sukpanyatham, N., Chou, H. Y., & Wu, J. H. (2017). The novel mef (C)â€“mph (G) macrolide resistance genes are conveyed in the environment on various vectors. Journal of global antimicrobial resistance, 10, 47-53.	Environmental	Agar	Fish	Photobacterium sp.	Not reported	Laboratory collection	Escherichia coli JW0452	Erythromycin-susceptible	mef(C)-mph(G)	Not reported	3.2e-09	<	NA	T/D	Mean (n=3)	20	Culture
13	Sugimoto, Y., Suzuki, S., Nonaka, L., Boonla, C., Sukpanyatham, N., Chou, H. Y., & Wu, J. H. (2017). The novel mef (C)â€“mph (G) macrolide resistance genes are conveyed in the environment on various vectors. Journal of global antimicrobial resistance, 10, 47-53.	Environmental	Agar	FIsh	Vibrio sp.	Not reported	Laboratory collection	Escherichia coli JW0452	Erythromycin-susceptible	mef(C)-mph(G)	Not reported	3.9e-10	<	NA	T/D	Mean (n=3)	20	Culture
13	Sugimoto, Y., Suzuki, S., Nonaka, L., Boonla, C., Sukpanyatham, N., Chou, H. Y., & Wu, J. H. (2017). The novel mef (C)â€“mph (G) macrolide resistance genes are conveyed in the environment on various vectors. Journal of global antimicrobial resistance, 10, 47-53.	Environmental	Agar	Fish	Vibrio sp.	Not reported	Laboratory collection	Escherichia coli JW0452	Erythromycin-susceptible	mef(C)-mph(G)	Not reported	1.1e-10	<	NA	T/D	Mean (n=3)	20	Culture
13	Sugimoto, Y., Suzuki, S., Nonaka, L., Boonla, C., Sukpanyatham, N., Chou, H. Y., & Wu, J. H. (2017). The novel mef (C)â€“mph (G) macrolide resistance genes are conveyed in the environment on various vectors. Journal of global antimicrobial resistance, 10, 47-53.	Environmental	Agar	Fish	Vibrio sp.	Not reported	Laboratory collection	Escherichia coli JW0452	Erythromycin-susceptible	mef(C)-mph(G)	Not reported	1.9e-10	<	NA	T/D	Mean (n=3)	20	Culture
13	Sugimoto, Y., Suzuki, S., Nonaka, L., Boonla, C., Sukpanyatham, N., Chou, H. Y., & Wu, J. H. (2017). The novel mef (C)â€“mph (G) macrolide resistance genes are conveyed in the environment on various vectors. Journal of global antimicrobial resistance, 10, 47-53.	Environmental	Agar	Fish	Vibrio sp.	Not reported	Laboratory collection	Escherichia coli JW0452	Erythromycin-susceptible	mef(C)-mph(G)	Not reported	1.6e-11	<	NA	T/D	Mean (n=3)	20	Culture
13	Sugimoto, Y., Suzuki, S., Nonaka, L., Boonla, C., Sukpanyatham, N., Chou, H. Y., & Wu, J. H. (2017). The novel mef (C)â€“mph (G) macrolide resistance genes are conveyed in the environment on various vectors. Journal of global antimicrobial resistance, 10, 47-53.	Environmental	Agar	Fish	Citrobacter sp.	Not reported	Laboratory collection	Escherichia coli JW0452	Erythromycin-susceptible	mef(C)-mph(G)	Not reported	2.6e-11	<	NA	T/D	Mean (n=3)	20	Culture
13	Sugimoto, Y., Suzuki, S., Nonaka, L., Boonla, C., Sukpanyatham, N., Chou, H. Y., & Wu, J. H. (2017). The novel mef (C)â€“mph (G) macrolide resistance genes are conveyed in the environment on various vectors. Journal of global antimicrobial resistance, 10, 47-53.	Environmental	Agar	Seawater	Vibrio sp.	Not reported	Laboratory collection	Escherichia coli JW0452	Erythromycin-susceptible	mef(C)-mph(G)	Not reported	3e-08	<	NA	T/D	Mean (n=3)	20	Culture
13	Sugimoto, Y., Suzuki, S., Nonaka, L., Boonla, C., Sukpanyatham, N., Chou, H. Y., & Wu, J. H. (2017). The novel mef (C)â€“mph (G) macrolide resistance genes are conveyed in the environment on various vectors. Journal of global antimicrobial resistance, 10, 47-53.	Environmental	Agar	Seawater	Vibrio sp.	Not reported	Laboratory collection	Escherichia coli JW0452	Erythromycin-susceptible	mef(C)-mph(G)	Not reported	9.3e-07	=	3.6e-07	T/D	Mean (n=3)	20	Culture
13	Sugimoto, Y., Suzuki, S., Nonaka, L., Boonla, C., Sukpanyatham, N., Chou, H. Y., & Wu, J. H. (2017). The novel mef (C)â€“mph (G) macrolide resistance genes are conveyed in the environment on various vectors. Journal of global antimicrobial resistance, 10, 47-53.	Environmental	Agar	Seawater	Photobacterium sp.	Not reported	Laboratory collection	Escherichia coli JW0452	Erythromycin-susceptible	mef(C)-mph(G)	Not reported	1.3e-10	<	NA	T/D	Mean (n=3)	20	Culture
13	Sugimoto, Y., Suzuki, S., Nonaka, L., Boonla, C., Sukpanyatham, N., Chou, H. Y., & Wu, J. H. (2017). The novel mef (C)â€“mph (G) macrolide resistance genes are conveyed in the environment on various vectors. Journal of global antimicrobial resistance, 10, 47-53.	Environmental	Agar	Seawater	Photobacterium sp.	Not reported	Laboratory collection	Escherichia coli JW0452	Erythromycin-susceptible	mef(C)-mph(G)	Not reported	1.9e-10	<	NA	T/D	Mean (n=3)	20	Culture
13	Sugimoto, Y., Suzuki, S., Nonaka, L., Boonla, C., Sukpanyatham, N., Chou, H. Y., & Wu, J. H. (2017). The novel mef (C)â€“mph (G) macrolide resistance genes are conveyed in the environment on various vectors. Journal of global antimicrobial resistance, 10, 47-53.	Environmental	Agar	Seawater	Photobacterium sp.	Not reported	Laboratory collection	Escherichia coli JW0452	Erythromycin-susceptible	mef(C)-mph(G)	Not reported	1.6e-10	<	NA	T/D	Mean (n=3)	20	Culture
13	Sugimoto, Y., Suzuki, S., Nonaka, L., Boonla, C., Sukpanyatham, N., Chou, H. Y., & Wu, J. H. (2017). The novel mef (C)â€“mph (G) macrolide resistance genes are conveyed in the environment on various vectors. Journal of global antimicrobial resistance, 10, 47-53.	Environmental	Agar	Seawater	Photobacterium sp.	Not reported	Laboratory collection	Escherichia coli JW0452	Erythromycin-susceptible	mef(C)-mph(G)	Not reported	7.2e-09	<	NA	T/D	Mean (n=3)	20	Culture
13	Sugimoto, Y., Suzuki, S., Nonaka, L., Boonla, C., Sukpanyatham, N., Chou, H. Y., & Wu, J. H. (2017). The novel mef (C)â€“mph (G) macrolide resistance genes are conveyed in the environment on various vectors. Journal of global antimicrobial resistance, 10, 47-53.	Environmental	Agar	Seawater	Photobacterium sp.	Not reported	Laboratory collection	Escherichia coli JW0452	Erythromycin-susceptible	mef(C)-mph(G)	Not reported	2.1e-10	<	NA	T/D	Mean (n=3)	20	Culture
13	Sugimoto, Y., Suzuki, S., Nonaka, L., Boonla, C., Sukpanyatham, N., Chou, H. Y., & Wu, J. H. (2017). The novel mef (C)â€“mph (G) macrolide resistance genes are conveyed in the environment on various vectors. Journal of global antimicrobial resistance, 10, 47-53.	Environmental	Agar	Seawater	Photobacterium sp.	Not reported	Laboratory collection	Escherichia coli JW0452	Erythromycin-susceptible	mef(C)-mph(G)	Not reported	30000000000	<	NA	T/D	Mean (n=3)	20	Culture
13	Sugimoto, Y., Suzuki, S., Nonaka, L., Boonla, C., Sukpanyatham, N., Chou, H. Y., & Wu, J. H. (2017). The novel mef (C)â€“mph (G) macrolide resistance genes are conveyed in the environment on various vectors. Journal of global antimicrobial resistance, 10, 47-53.	Environmental	Agar	Seawater	Photobacterium sp.	Not reported	Laboratory collection	Escherichia coli JW0452	Erythromycin-susceptible	mef(C)-mph(G)	Not reported	1.6e-10	<	NA	T/D	Mean (n=3)	20	Culture
13	Sugimoto, Y., Suzuki, S., Nonaka, L., Boonla, C., Sukpanyatham, N., Chou, H. Y., & Wu, J. H. (2017). The novel mef (C)â€“mph (G) macrolide resistance genes are conveyed in the environment on various vectors. Journal of global antimicrobial resistance, 10, 47-53.	Environmental	Agar	Seawater	Photobacterium sp.	Not reported	Laboratory collection	Escherichia coli JW0452	Erythromycin-susceptible	mef(C)-mph(G)	Not reported	2.6e-10	<	NA	T/D	Mean (n=3)	20	Culture
14	Thomas, D. J. I., Morgan, J. A. W., Whipps, J. M., & Saunders, J. R. (2001). Plasmid transfer between Bacillus thuringiensis subsp. israelensis strains in laboratory culture, river water, and dipteran larvae. Applied and Environmental Microbiology, 67(1), 330-338.	Environmental	River water	River water	B. thuringiensis subsp. israelensis IPS78 (pXO16::Tn5401	tetracycline	River water	B. thuringiensis subsp. israelensis GBJ002	Not reported	pXO16::Tn5401	1	0.00077	=	NA	T/D	Not reported	20	Culture
14	Thomas, D. J. I., Morgan, J. A. W., Whipps, J. M., & Saunders, J. R. (2001). Plasmid transfer between Bacillus thuringiensis subsp. israelensis strains in laboratory culture, river water, and dipteran larvae. Applied and Environmental Microbiology, 67(1), 330-338.	Environmental	River water	River water	B. thuringiensis subsp. israelensis IPS78 (pXO16::Tn5402	tetracycline	River water	B. thuringiensis subsp. israelensis GBJ003	Not reported	pXO16::Tn5402	1	0.035	=	NA	T/D	Not reported	168	Culture
15	Sørum, H., Trine, M. L., Solberg, A., & Wold, A. (2003). Integron-containing IncU R plasmids pRAS1 and pAr-32 from the fish pathogen Aeromonas salmonicida. Antimicrobial agents and Chemotherapy, 47(4), 1285-1290.	Environmental	Agar	Fish	A.salmonicida 2402	tetracyclines, trimethoprim, sulfonamides	Laboratory collection	E. coli DH5Î±	Not reported	pRAS1	1	0.0012	=	NA	T/R	Mean (n=3)	1	Culture
15	Sørum, H., Trine, M. L., Solberg, A., & Wold, A. (2003). Integron-containing IncU R plasmids pRAS1 and pAr-32 from the fish pathogen Aeromonas salmonicida. Antimicrobial agents and Chemotherapy, 47(4), 1285-1290.	Environmental	Agar	Fish	A.salmonicida 2402	tetracyclines, trimethoprim, sulfonamides	Laboratory collection	E. coli DH5Î±	Not reported	pRAS1	1	0.004	=	NA	T/R	Mean (n=3)	2	Culture
15	Sørum, H., Trine, M. L., Solberg, A., & Wold, A. (2003). Integron-containing IncU R plasmids pRAS1 and pAr-32 from the fish pathogen Aeromonas salmonicida. Antimicrobial agents and Chemotherapy, 47(4), 1285-1290.	Environmental	Agar	Fish	A.salmonicida 2402	tetracyclines, trimethoprim, sulfonamides	Laboratory collection	E. coli DH5Î±	Not reported	pRAS1	1	0.0035	=	NA	T/R	Mean (n=3)	4	Culture
15	Sørum, H., Trine, M. L., Solberg, A., & Wold, A. (2003). Integron-containing IncU R plasmids pRAS1 and pAr-32 from the fish pathogen Aeromonas salmonicida. Antimicrobial agents and Chemotherapy, 47(4), 1285-1290.	Environmental	Agar	Fish	A.salmonicida 2402	tetracyclines, trimethoprim, sulfonamides	Laboratory collection	E. coli DH5Î±	Not reported	pRAS1	1	0.13	=	NA	T/R	Mean (n=3)	6	Culture
15	Sørum, H., Trine, M. L., Solberg, A., & Wold, A. (2003). Integron-containing IncU R plasmids pRAS1 and pAr-32 from the fish pathogen Aeromonas salmonicida. Antimicrobial agents and Chemotherapy, 47(4), 1285-1290.	Environmental	Agar	Fish	A.salmonicida 2402	tetracyclines, trimethoprim, sulfonamides	Laboratory collection	E. coli DH5Î±	Not reported	pRAS1	1	0.18	=	NA	T/R	Mean (n=3)	8	Culture
15	Sørum, H., Trine, M. L., Solberg, A., & Wold, A. (2003). Integron-containing IncU R plasmids pRAS1 and pAr-32 from the fish pathogen Aeromonas salmonicida. Antimicrobial agents and Chemotherapy, 47(4), 1285-1290.	Environmental	Agar	Fish	A.salmonicida 2402	tetracyclines, trimethoprim, sulfonamides	Laboratory collection	E. coli DH5Î±	Not reported	pRAS1	1	0.25	=	NA	T/R	Mean (n=3)	14	Culture
15	Sørum, H., Trine, M. L., Solberg, A., & Wold, A. (2003). Integron-containing IncU R plasmids pRAS1 and pAr-32 from the fish pathogen Aeromonas salmonicida. Antimicrobial agents and Chemotherapy, 47(4), 1285-1290.	Environmental	Agar	Fish	A.salmonicida 2402	tetracyclines, trimethoprim, sulfonamides	Laboratory collection	E. coli DH5Î±	Not reported	pRAS1	1	0.48	=	NA	T/R	Mean (n=3)	24	Culture
15	Sørum, H., Trine, M. L., Solberg, A., & Wold, A. (2003). Integron-containing IncU R plasmids pRAS1 and pAr-32 from the fish pathogen Aeromonas salmonicida. Antimicrobial agents and Chemotherapy, 47(4), 1285-1290.	Environmental	Agar	Fish	A.salmonicida 2402	tetracyclines, trimethoprim, sulfonamides	Laboratory collection	E. coli DH5Î±	Not reported	pRAS1	1	0.59	=	NA	T/R	Mean (n=3)	51	Culture
15	Sørum, H., Trine, M. L., Solberg, A., & Wold, A. (2003). Integron-containing IncU R plasmids pRAS1 and pAr-32 from the fish pathogen Aeromonas salmonicida. Antimicrobial agents and Chemotherapy, 47(4), 1285-1290.	Environmental	Broth	Fish	A.salmonicida 2402	tetracyclines, trimethoprim, sulfonamides	Laboratory collection	E. coli DH5Î±	Not reported	pRAS1	1	0.0011	=	NA	T/R	Mean (n=3)	24	Culture
15	Sørum, H., Trine, M. L., Solberg, A., & Wold, A. (2003). Integron-containing IncU R plasmids pRAS1 and pAr-32 from the fish pathogen Aeromonas salmonicida. Antimicrobial agents and Chemotherapy, 47(4), 1285-1290.	Environmental	Agar	Fish	A. salmonicida subsp. salmonicida 1995	tetracyclines, trimethoprim, sulfonamides	Laboratory collection	E. coli DH5Î±	Not reported	pRAS1	1	1.6e-06	=	NA	T/R	Mean (n=3)	1	Culture
15	Sørum, H., Trine, M. L., Solberg, A., & Wold, A. (2003). Integron-containing IncU R plasmids pRAS1 and pAr-32 from the fish pathogen Aeromonas salmonicida. Antimicrobial agents and Chemotherapy, 47(4), 1285-1290.	Environmental	Agar	Fish	A. salmonicida subsp. salmonicida 1995	tetracyclines, trimethoprim, sulfonamides	Laboratory collection	E. coli DH5Î±	Not reported	pRAS1	1	2.5e-06	=	NA	T/R	Mean (n=3)	2	Culture
15	Sørum, H., Trine, M. L., Solberg, A., & Wold, A. (2003). Integron-containing IncU R plasmids pRAS1 and pAr-32 from the fish pathogen Aeromonas salmonicida. Antimicrobial agents and Chemotherapy, 47(4), 1285-1290.	Environmental	Agar	Fish	A. salmonicida subsp. salmonicida 1995	tetracyclines, trimethoprim, sulfonamides	Laboratory collection	E. coli DH5Î±	Not reported	pRAS1	1	3.3e-05	=	NA	T/R	Mean (n=3)	4	Culture
15	Sørum, H., Trine, M. L., Solberg, A., & Wold, A. (2003). Integron-containing IncU R plasmids pRAS1 and pAr-32 from the fish pathogen Aeromonas salmonicida. Antimicrobial agents and Chemotherapy, 47(4), 1285-1290.	Environmental	Agar	Fish	A. salmonicida subsp. salmonicida 1995	tetracyclines, trimethoprim, sulfonamides	Laboratory collection	E. coli DH5Î±	Not reported	pRAS1	1	0.00011	=	NA	T/R	Mean (n=3)	6	Culture
15	Sørum, H., Trine, M. L., Solberg, A., & Wold, A. (2003). Integron-containing IncU R plasmids pRAS1 and pAr-32 from the fish pathogen Aeromonas salmonicida. Antimicrobial agents and Chemotherapy, 47(4), 1285-1290.	Environmental	Agar	Fish	A. salmonicida subsp. salmonicida 1995	tetracyclines, trimethoprim, sulfonamides	Laboratory collection	E. coli DH5Î±	Not reported	pRAS1	1	0.00041	=	NA	T/R	Mean (n=3)	8	Culture
15	Sørum, H., Trine, M. L., Solberg, A., & Wold, A. (2003). Integron-containing IncU R plasmids pRAS1 and pAr-32 from the fish pathogen Aeromonas salmonicida. Antimicrobial agents and Chemotherapy, 47(4), 1285-1290.	Environmental	Agar	Fish	A. salmonicida subsp. salmonicida 1995	tetracyclines, trimethoprim, sulfonamides	Laboratory collection	E. coli DH5Î±	Not reported	pRAS1	1	0.00067	=	NA	T/R	Mean (n=3)	14	Culture
15	Sørum, H., Trine, M. L., Solberg, A., & Wold, A. (2003). Integron-containing IncU R plasmids pRAS1 and pAr-32 from the fish pathogen Aeromonas salmonicida. Antimicrobial agents and Chemotherapy, 47(4), 1285-1290.	Environmental	Agar	Fish	A. salmonicida subsp. salmonicida 1995	tetracyclines, trimethoprim, sulfonamides	Laboratory collection	E. coli DH5Î±	Not reported	pRAS1	1	0.0065	=	NA	T/R	Mean (n=3)	24	Culture
15	Sørum, H., Trine, M. L., Solberg, A., & Wold, A. (2003). Integron-containing IncU R plasmids pRAS1 and pAr-32 from the fish pathogen Aeromonas salmonicida. Antimicrobial agents and Chemotherapy, 47(4), 1285-1290.	Environmental	Agar	Fish	A. salmonicida subsp. salmonicida 1995	tetracyclines, trimethoprim, sulfonamides	Laboratory collection	E. coli DH5Î±	Not reported	pRAS1	1	0.068	=	NA	T/R	Mean (n=3)	51	Culture
15	Sørum, H., Trine, M. L., Solberg, A., & Wold, A. (2003). Integron-containing IncU R plasmids pRAS1 and pAr-32 from the fish pathogen Aeromonas salmonicida. Antimicrobial agents and Chemotherapy, 47(4), 1285-1290.	Environmental	Broth	Fish	A. salmonicida subsp. salmonicida 1995	tetracyclines, trimethoprim, sulfonamides	Laboratory collection	E. coli DH5Î±	Not reported	pRAS1	1	8.7e-05	=	NA	T/R	Mean (n=3)	24	Culture
16	Verma, T., Ramteke, P. W., & Garg, S. K. (2004). Occurrence of chromium resistant thermotolerant coliforms in tannery effluent.	Environmental, agricultural	Agar	Treated tannery effluent	E. coli (thermotolerant)	chromium	Laboratory collection	E. coli K12 J62	Nalidixic acid	Not reported	1	0.34	=	NA	T/D	Mean	18	Culture
16	Verma, T., Ramteke, P. W., & Garg, S. K. (2004). Occurrence of chromium resistant thermotolerant coliforms in tannery effluent.	Environmental, agricultural	Agar	Treated tannery effluent	E. coli (thermotolerant)	copper	Laboratory collection	E. coli K12 J62	Nalidixic acid	Not reported	1	0.23	=	NA	T/D	Mean	18	Culture
16	Verma, T., Ramteke, P. W., & Garg, S. K. (2004). Occurrence of chromium resistant thermotolerant coliforms in tannery effluent.	Environmental, agricultural	Agar	Treated tannery effluent	E. coli (thermotolerant)	zinc	Laboratory collection	E. coli K12 J62	Nalidixic acid	Not reported	1	0.31	=	NA	T/D	Mean	18	Culture
16	Verma, T., Ramteke, P. W., & Garg, S. K. (2004). Occurrence of chromium resistant thermotolerant coliforms in tannery effluent.	Environmental, agricultural	Agar	Treated tannery effluent	E. coli (thermotolerant)	cadmium	Laboratory collection	E. coli K12 J62	Nalidixic acid	Not reported	1	0.2	=	NA	T/D	Mean	18	Culture
16	Verma, T., Ramteke, P. W., & Garg, S. K. (2004). Occurrence of chromium resistant thermotolerant coliforms in tannery effluent.	Environmental, agricultural	Agar	Treated tannery effluent	E. coli (thermotolerant)	nickel	Laboratory collection	E. coli K12 J62	Nalidixic acid	Not reported	1	0.295	=	NA	T/D	Mean	18	Culture
16	Verma, T., Ramteke, P. W., & Garg, S. K. (2004). Occurrence of chromium resistant thermotolerant coliforms in tannery effluent.	Environmental, agricultural	Agar	Treated tannery effluent	E. coli (thermotolerant)	co-trimazole	Laboratory collection	E. coli K12 J62	Nalidixic acid	Not reported	1	0.29	=	NA	T/D	Mean	18	Culture
16	Verma, T., Ramteke, P. W., & Garg, S. K. (2004). Occurrence of chromium resistant thermotolerant coliforms in tannery effluent.	Environmental, agricultural	Agar	Treated tannery effluent	E. coli (thermotolerant)	bacitracin	Laboratory collection	E. coli K12 J62	Nalidixic acid	Not reported	1	0.19	=	NA	T/D	Mean	18	Culture
16	Verma, T., Ramteke, P. W., & Garg, S. K. (2004). Occurrence of chromium resistant thermotolerant coliforms in tannery effluent.	Environmental, agricultural	Agar	Treated tannery effluent	E. coli (thermotolerant)	cephaloridine	Laboratory collection	E. coli K12 J62	Nalidixic acid	Not reported	1	0.3	=	NA	T/D	Mean	18	Culture
16	Verma, T., Ramteke, P. W., & Garg, S. K. (2004). Occurrence of chromium resistant thermotolerant coliforms in tannery effluent.	Environmental, agricultural	Agar	Treated tannery effluent	E. coli (thermotolerant)	ampicillin	Laboratory collection	E. coli K12 J62	Nalidixic acid	Not reported	1	0.27	=	NA	T/D	Mean	18	Culture
16	Verma, T., Ramteke, P. W., & Garg, S. K. (2004). Occurrence of chromium resistant thermotolerant coliforms in tannery effluent.	Environmental, agricultural	Agar	Treated tannery effluent	E. coli (thermotolerant)	polymixin-B	Laboratory collection	E. coli K12 J62	Nalidixic acid	Not reported	1	0.26	=	NA	T/D	Mean	18	Culture
17	Nagachinta, S., & Chen, J. (2008). Transfer of class 1 integron-mediated antibiotic resistance genes from shiga toxin-producing Escherichia coli to a susceptible E. coli K-12 strain in storm water and bovine feces. Applied and environmental microbiology, 74(16), 5063-5067.	Environmental, agricultural	Storm water	Bovine isolates	Shiga toxin-producing Escherichia coli (STEC) strains 6-20 (O157:H7)	Streptomycin, sulfisoxazole	Laboratory collection	E. coli K-12 MG1655 (in storm water)	Nalidixic acid	class 1 integron	0.1	8.93e-07	=	NA	T/R	2 seperate trials	24	Culture
17	Nagachinta, S., & Chen, J. (2008). Transfer of class 1 integron-mediated antibiotic resistance genes from shiga toxin-producing Escherichia coli to a susceptible E. coli K-12 strain in storm water and bovine feces. Applied and environmental microbiology, 74(16), 5063-5067.	Environmental, agricultural	Storm water	Bovine isolates	Shiga toxin-producing Escherichia coli (STEC) strains 6-20 (O157:H7)	Streptomycin, sulfisoxazole	Laboratory collection	E. coli K-12 MG1655 (in storm water)	Nalidixic acid	class 1 integron	0.1	1.86e-06	=	NA	T/R	2 seperate trials	72	Culture
17	Nagachinta, S., & Chen, J. (2008). Transfer of class 1 integron-mediated antibiotic resistance genes from shiga toxin-producing Escherichia coli to a susceptible E. coli K-12 strain in storm water and bovine feces. Applied and environmental microbiology, 74(16), 5063-5067.	Environmental, agricultural	Storm water	Bovine isolates	Shiga toxin-producing Escherichia coli (STEC) strains 6-20 (O157:H7)	Streptomycin, sulfisoxazole	Laboratory collection	E. coli K-12 MG1655 (in storm water)	Nalidixic acid	class 1 integron	0.1	7.5e-07	=	NA	T/R	2 seperate trials	120	Culture
17	Nagachinta, S., & Chen, J. (2008). Transfer of class 1 integron-mediated antibiotic resistance genes from shiga toxin-producing Escherichia coli to a susceptible E. coli K-12 strain in storm water and bovine feces. Applied and environmental microbiology, 74(16), 5063-5067.	Environmental, agricultural	Storm water	Bovine isolates	Shiga toxin-producing Escherichia coli (STEC) strains 6-20 (O157:H7)	Streptomycin, sulfisoxazole	Laboratory collection	E. coli K-12 MG1655 (in storm water)	Nalidixic acid	class 1 integron	0.1	1.04e-06	=	NA	T/R	2 seperate trials	168	Culture
17	Nagachinta, S., & Chen, J. (2008). Transfer of class 1 integron-mediated antibiotic resistance genes from shiga toxin-producing Escherichia coli to a susceptible E. coli K-12 strain in storm water and bovine feces. Applied and environmental microbiology, 74(16), 5063-5067.	Environmental, agricultural	Storm water	Bovine isolates	Shiga toxin-producing Escherichia coli (STEC) strains 6-20 (O157:H7)	Streptomycin, sulfisoxazole	Laboratory collection	E. coli K-12 MG1655 (in storm water)	Nalidixic acid	class 1 integron	0.1	8.93e-07	=	NA	T/R	2 seperate trials	216	Culture
17	Nagachinta, S., & Chen, J. (2008). Transfer of class 1 integron-mediated antibiotic resistance genes from shiga toxin-producing Escherichia coli to a susceptible E. coli K-12 strain in storm water and bovine feces. Applied and environmental microbiology, 74(16), 5063-5067.	Environmental, agricultural	Storm water	Bovine isolates	Shiga toxin-producing Escherichia coli (STEC) strains 6-20 (O157:H7)	Streptomycin, sulfisoxazole	Laboratory collection	E. coli K-12 MG1655 (in storm water)	Nalidixic acid	class 1 integron	0.1	9.64e-07	=	NA	T/R	2 seperate trials	264	Culture
17	Nagachinta, S., & Chen, J. (2008). Transfer of class 1 integron-mediated antibiotic resistance genes from shiga toxin-producing Escherichia coli to a susceptible E. coli K-12 strain in storm water and bovine feces. Applied and environmental microbiology, 74(16), 5063-5067.	Environmental, agricultural	Storm water	Bovine isolates	Shiga toxin-producing Escherichia coli (STEC) strains 6-20 (O157:H7)	Streptomycin, sulfisoxazole	Laboratory collection	E. coli K-12 MG1655 (in storm water)	Nalidixic acid	class 1 integron	0.1	1.04e-06	=	NA	T/R	2 seperate trials	312	Culture
17	Nagachinta, S., & Chen, J. (2008). Transfer of class 1 integron-mediated antibiotic resistance genes from shiga toxin-producing Escherichia coli to a susceptible E. coli K-12 strain in storm water and bovine feces. Applied and environmental microbiology, 74(16), 5063-5067.	Environmental, agricultural	Storm water	Bovine isolates	Shiga toxin-producing Escherichia coli (STEC) strains 6-20 (O157:H7)	Streptomycin, sulfisoxazole	Laboratory collection	E. coli K-12 MG1655 (in storm water)	Nalidixic acid	class 1 integron	0.1	1e-08	<	NA	T/R	2 seperate trials	24	Culture
17	Nagachinta, S., & Chen, J. (2008). Transfer of class 1 integron-mediated antibiotic resistance genes from shiga toxin-producing Escherichia coli to a susceptible E. coli K-12 strain in storm water and bovine feces. Applied and environmental microbiology, 74(16), 5063-5067.	Environmental, agricultural	Storm water	Bovine isolates	Shiga toxin-producing Escherichia coli (STEC) strains 6-20 (O157:H7)	Streptomycin, sulfisoxazole	Laboratory collection	E. coli K-12 MG1655 (in storm water)	Nalidixic acid	class 1 integron	0.1	1e-08	<	NA	T/R	2 seperate trials	72	Culture
17	Nagachinta, S., & Chen, J. (2008). Transfer of class 1 integron-mediated antibiotic resistance genes from shiga toxin-producing Escherichia coli to a susceptible E. coli K-12 strain in storm water and bovine feces. Applied and environmental microbiology, 74(16), 5063-5067.	Environmental, agricultural	Storm water	Bovine isolates	Shiga toxin-producing Escherichia coli (STEC) strains 6-20 (O157:H7)	Streptomycin, sulfisoxazole	Laboratory collection	E. coli K-12 MG1655 (in storm water)	Nalidixic acid	class 1 integron	0.1	1e-08	<	NA	T/R	2 seperate trials	120	Culture
17	Nagachinta, S., & Chen, J. (2008). Transfer of class 1 integron-mediated antibiotic resistance genes from shiga toxin-producing Escherichia coli to a susceptible E. coli K-12 strain in storm water and bovine feces. Applied and environmental microbiology, 74(16), 5063-5067.	Environmental, agricultural	Storm water	Bovine isolates	Shiga toxin-producing Escherichia coli (STEC) strains 6-20 (O157:H7)	Streptomycin, sulfisoxazole	Laboratory collection	E. coli K-12 MG1655 (in storm water)	Nalidixic acid	class 1 integron	0.1	2.5e-07	=	NA	T/R	2 seperate trials	168	Culture
17	Nagachinta, S., & Chen, J. (2008). Transfer of class 1 integron-mediated antibiotic resistance genes from shiga toxin-producing Escherichia coli to a susceptible E. coli K-12 strain in storm water and bovine feces. Applied and environmental microbiology, 74(16), 5063-5067.	Environmental, agricultural	Storm water	Bovine isolates	Shiga toxin-producing Escherichia coli (STEC) strains 6-20 (O157:H7)	Streptomycin, sulfisoxazole	Laboratory collection	E. coli K-12 MG1655 (in storm water)	Nalidixic acid	class 1 integron	0.1	1e-08	<	NA	T/R	2 seperate trials	216	Culture
17	Nagachinta, S., & Chen, J. (2008). Transfer of class 1 integron-mediated antibiotic resistance genes from shiga toxin-producing Escherichia coli to a susceptible E. coli K-12 strain in storm water and bovine feces. Applied and environmental microbiology, 74(16), 5063-5067.	Environmental, agricultural	Storm water	Bovine isolates	Shiga toxin-producing Escherichia coli (STEC) strains 6-20 (O157:H7)	Streptomycin, sulfisoxazole	Laboratory collection	E. coli K-12 MG1655 (in storm water)	Nalidixic acid	class 1 integron	0.1	1e-08	<	NA	T/R	2 seperate trials	264	Culture
17	Nagachinta, S., & Chen, J. (2008). Transfer of class 1 integron-mediated antibiotic resistance genes from shiga toxin-producing Escherichia coli to a susceptible E. coli K-12 strain in storm water and bovine feces. Applied and environmental microbiology, 74(16), 5063-5067.	Environmental, agricultural	Storm water	Bovine isolates	Shiga toxin-producing Escherichia coli (STEC) strains 6-20 (O157:H7)	Streptomycin, sulfisoxazole	Laboratory collection	E. coli K-12 MG1655 (in storm water)	Nalidixic acid	class 1 integron	0.1	1e-08	<	NA	T/R	2 seperate trials	312	Culture
17	Nagachinta, S., & Chen, J. (2008). Transfer of class 1 integron-mediated antibiotic resistance genes from shiga toxin-producing Escherichia coli to a susceptible E. coli K-12 strain in storm water and bovine feces. Applied and environmental microbiology, 74(16), 5063-5067.	Environmental, agricultural	Bovine feces	Bovine isolates	Shiga toxin-producing Escherichia coli (STEC) strains 6-20 (O157:H7)	Streptomycin, sulfisoxazole	Laboratory collection	E. coli K-12 MG1655 (in bovine feces)	Nalidixic acid	class 1 integron	0.1	3.75e-06	=	NA	T/R	2 seperate trials	24	Culture
17	Nagachinta, S., & Chen, J. (2008). Transfer of class 1 integron-mediated antibiotic resistance genes from shiga toxin-producing Escherichia coli to a susceptible E. coli K-12 strain in storm water and bovine feces. Applied and environmental microbiology, 74(16), 5063-5067.	Environmental, agricultural	Bovine feces	Bovine isolates	Shiga toxin-producing Escherichia coli (STEC) strains 6-20 (O157:H7)	Streptomycin, sulfisoxazole	Laboratory collection	E. coli K-12 MG1655 (in bovine feces)	Nalidixic acid	class 1 integron	0.1	7.65e-06	=	NA	T/R	2 seperate trials	72	Culture
17	Nagachinta, S., & Chen, J. (2008). Transfer of class 1 integron-mediated antibiotic resistance genes from shiga toxin-producing Escherichia coli to a susceptible E. coli K-12 strain in storm water and bovine feces. Applied and environmental microbiology, 74(16), 5063-5067.	Environmental, agricultural	Bovine feces	Bovine isolates	Shiga toxin-producing Escherichia coli (STEC) strains 6-20 (O157:H7)	Streptomycin, sulfisoxazole	Laboratory collection	E. coli K-12 MG1655 (in bovine feces)	Nalidixic acid	class 1 integron	0.1	7.1e-06	=	NA	T/R	2 seperate trials	120	Culture
17	Nagachinta, S., & Chen, J. (2008). Transfer of class 1 integron-mediated antibiotic resistance genes from shiga toxin-producing Escherichia coli to a susceptible E. coli K-12 strain in storm water and bovine feces. Applied and environmental microbiology, 74(16), 5063-5067.	Environmental, agricultural	Bovine feces	Bovine isolates	Shiga toxin-producing Escherichia coli (STEC) strains 6-20 (O157:H7)	Streptomycin, sulfisoxazole	Laboratory collection	E. coli K-12 MG1655 (in bovine feces)	Nalidixic acid	class 1 integron	0.1	1.26e-05	=	NA	T/R	2 seperate trials	168	Culture
17	Nagachinta, S., & Chen, J. (2008). Transfer of class 1 integron-mediated antibiotic resistance genes from shiga toxin-producing Escherichia coli to a susceptible E. coli K-12 strain in storm water and bovine feces. Applied and environmental microbiology, 74(16), 5063-5067.	Environmental, agricultural	Bovine feces	Bovine isolates	Shiga toxin-producing Escherichia coli (STEC) strains 6-20 (O157:H7)	Streptomycin, sulfisoxazole	Laboratory collection	E. coli K-12 MG1655 (in bovine feces)	Nalidixic acid	class 1 integron	0.1	7.25e-06	=	NA	T/R	2 seperate trials	216	Culture
17	Nagachinta, S., & Chen, J. (2008). Transfer of class 1 integron-mediated antibiotic resistance genes from shiga toxin-producing Escherichia coli to a susceptible E. coli K-12 strain in storm water and bovine feces. Applied and environmental microbiology, 74(16), 5063-5067.	Environmental, agricultural	Bovine feces	Bovine isolates	Shiga toxin-producing Escherichia coli (STEC) strains 6-20 (O157:H7)	Streptomycin, sulfisoxazole	Laboratory collection	E. coli K-12 MG1655 (in bovine feces)	Nalidixic acid	class 1 integron	0.1	1.12e-05	=	NA	T/R	2 seperate trials	264	Culture
17	Nagachinta, S., & Chen, J. (2008). Transfer of class 1 integron-mediated antibiotic resistance genes from shiga toxin-producing Escherichia coli to a susceptible E. coli K-12 strain in storm water and bovine feces. Applied and environmental microbiology, 74(16), 5063-5067.	Environmental, agricultural	Bovine feces	Bovine isolates	Shiga toxin-producing Escherichia coli (STEC) strains 6-20 (O157:H7)	Streptomycin, sulfisoxazole	Laboratory collection	E. coli K-12 MG1655 (in bovine feces)	Nalidixic acid	class 1 integron	0.1	1.71e-05	=	NA	T/R	2 seperate trials	312	Culture
17	Nagachinta, S., & Chen, J. (2008). Transfer of class 1 integron-mediated antibiotic resistance genes from shiga toxin-producing Escherichia coli to a susceptible E. coli K-12 strain in storm water and bovine feces. Applied and environmental microbiology, 74(16), 5063-5067.	Environmental, agricultural	Bovine feces	Bovine isolates	Shiga toxin-producing Escherichia coli (STEC) strains 6-20 (O157:H7)	Streptomycin, sulfisoxazole	Laboratory collection	E. coli K-12 MG1655 (in bovine feces)	Nalidixic acid	class 1 integron	0.1	1.59e-06	=	NA	T/R	2 seperate trials	24	Culture
17	Nagachinta, S., & Chen, J. (2008). Transfer of class 1 integron-mediated antibiotic resistance genes from shiga toxin-producing Escherichia coli to a susceptible E. coli K-12 strain in storm water and bovine feces. Applied and environmental microbiology, 74(16), 5063-5067.	Environmental, agricultural	Bovine feces	Bovine isolates	Shiga toxin-producing Escherichia coli (STEC) strains 6-20 (O157:H7)	Streptomycin, sulfisoxazole	Laboratory collection	E. coli K-12 MG1655 (in bovine feces)	Nalidixic acid	class 1 integron	0.1	1.32e-06	=	NA	T/R	2 seperate trials	72	Culture
17	Nagachinta, S., & Chen, J. (2008). Transfer of class 1 integron-mediated antibiotic resistance genes from shiga toxin-producing Escherichia coli to a susceptible E. coli K-12 strain in storm water and bovine feces. Applied and environmental microbiology, 74(16), 5063-5067.	Environmental, agricultural	Bovine feces	Bovine isolates	Shiga toxin-producing Escherichia coli (STEC) strains 6-20 (O157:H7)	Streptomycin, sulfisoxazole	Laboratory collection	E. coli K-12 MG1655 (in bovine feces)	Nalidixic acid	class 1 integron	0.1	1.22e-06	=	NA	T/R	2 seperate trials	120	Culture
17	Nagachinta, S., & Chen, J. (2008). Transfer of class 1 integron-mediated antibiotic resistance genes from shiga toxin-producing Escherichia coli to a susceptible E. coli K-12 strain in storm water and bovine feces. Applied and environmental microbiology, 74(16), 5063-5067.	Environmental, agricultural	Bovine feces	Bovine isolates	Shiga toxin-producing Escherichia coli (STEC) strains 6-20 (O157:H7)	Streptomycin, sulfisoxazole	Laboratory collection	E. coli K-12 MG1655 (in bovine feces)	Nalidixic acid	class 1 integron	0.1	3.04e-06	=	NA	T/R	2 seperate trials	168	Culture
17	Nagachinta, S., & Chen, J. (2008). Transfer of class 1 integron-mediated antibiotic resistance genes from shiga toxin-producing Escherichia coli to a susceptible E. coli K-12 strain in storm water and bovine feces. Applied and environmental microbiology, 74(16), 5063-5067.	Environmental, agricultural	Bovine feces	Bovine isolates	Shiga toxin-producing Escherichia coli (STEC) strains 6-20 (O157:H7)	Streptomycin, sulfisoxazole	Laboratory collection	E. coli K-12 MG1655 (in bovine feces)	Nalidixic acid	class 1 integron	0.1	8.12e-06	=	NA	T/R	2 seperate trials	216	Culture
17	Nagachinta, S., & Chen, J. (2008). Transfer of class 1 integron-mediated antibiotic resistance genes from shiga toxin-producing Escherichia coli to a susceptible E. coli K-12 strain in storm water and bovine feces. Applied and environmental microbiology, 74(16), 5063-5067.	Environmental, agricultural	Bovine feces	Bovine isolates	Shiga toxin-producing Escherichia coli (STEC) strains 6-20 (O157:H7)	Streptomycin, sulfisoxazole	Laboratory collection	E. coli K-12 MG1655 (in bovine feces)	Nalidixic acid	class 1 integron	0.1	2.29e-05	=	NA	T/R	2 seperate trials	264	Culture
17	Nagachinta, S., & Chen, J. (2008). Transfer of class 1 integron-mediated antibiotic resistance genes from shiga toxin-producing Escherichia coli to a susceptible E. coli K-12 strain in storm water and bovine feces. Applied and environmental microbiology, 74(16), 5063-5067.	Environmental, agricultural	Bovine feces	Bovine isolates	Shiga toxin-producing Escherichia coli (STEC) strains 6-20 (O157:H7)	Streptomycin, sulfisoxazole	Laboratory collection	E. coli K-12 MG1655 (in bovine feces)	Nalidixic acid	class 1 integron	0.1	2.96e-05	=	NA	T/R	2 seperate trials	312	Culture
17	Nagachinta, S., & Chen, J. (2008). Transfer of class 1 integron-mediated antibiotic resistance genes from shiga toxin-producing Escherichia coli to a susceptible E. coli K-12 strain in storm water and bovine feces. Applied and environmental microbiology, 74(16), 5063-5067.	Environmental, agricultural	Bovine feces	Bovine isolates	Shiga toxin-producing Escherichia coli (STEC) strains 7-63 (O111:H8)	Streptomycin, sulfisoxazole	Laboratory collection	E. coli K-12 MG1655 (in bovine feces)	Nalidixic acid	class 1 integron	0.1	1.01e-07	=	NA	T/R	2 seperate trials	24	Culture
17	Nagachinta, S., & Chen, J. (2008). Transfer of class 1 integron-mediated antibiotic resistance genes from shiga toxin-producing Escherichia coli to a susceptible E. coli K-12 strain in storm water and bovine feces. Applied and environmental microbiology, 74(16), 5063-5067.	Environmental, agricultural	Bovine feces	Bovine isolates	Shiga toxin-producing Escherichia coli (STEC) strains 7-63 (O111:H8)	Streptomycin, sulfisoxazole	Laboratory collection	E. coli K-12 MG1655 (in bovine feces)	Nalidixic acid	class 1 integron	0.1	1.01e-07	=	NA	T/R	2 seperate trials	72	Culture
17	Nagachinta, S., & Chen, J. (2008). Transfer of class 1 integron-mediated antibiotic resistance genes from shiga toxin-producing Escherichia coli to a susceptible E. coli K-12 strain in storm water and bovine feces. Applied and environmental microbiology, 74(16), 5063-5067.	Environmental, agricultural	Bovine feces	Bovine isolates	Shiga toxin-producing Escherichia coli (STEC) strains 7-63 (O111:H8)	Streptomycin, sulfisoxazole	Laboratory collection	E. coli K-12 MG1655 (in bovine feces)	Nalidixic acid	class 1 integron	0.1	2.9e-08	=	NA	T/R	2 seperate trials	120	Culture
17	Nagachinta, S., & Chen, J. (2008). Transfer of class 1 integron-mediated antibiotic resistance genes from shiga toxin-producing Escherichia coli to a susceptible E. coli K-12 strain in storm water and bovine feces. Applied and environmental microbiology, 74(16), 5063-5067.	Environmental, agricultural	Bovine feces	Bovine isolates	Shiga toxin-producing Escherichia coli (STEC) strains 7-63 (O111:H8)	Streptomycin, sulfisoxazole	Laboratory collection	E. coli K-12 MG1655 (in bovine feces)	Nalidixic acid	class 1 integron	0.1	1.45e-08	=	NA	T/R	2 seperate trials	168	Culture
17	Nagachinta, S., & Chen, J. (2008). Transfer of class 1 integron-mediated antibiotic resistance genes from shiga toxin-producing Escherichia coli to a susceptible E. coli K-12 strain in storm water and bovine feces. Applied and environmental microbiology, 74(16), 5063-5067.	Environmental, agricultural	Bovine feces	Bovine isolates	Shiga toxin-producing Escherichia coli (STEC) strains 7-63 (O111:H8)	Streptomycin, sulfisoxazole	Laboratory collection	E. coli K-12 MG1655 (in bovine feces)	Nalidixic acid	class 1 integron	0.1	4.35e-08	=	NA	T/R	2 seperate trials	216	Culture
17	Nagachinta, S., & Chen, J. (2008). Transfer of class 1 integron-mediated antibiotic resistance genes from shiga toxin-producing Escherichia coli to a susceptible E. coli K-12 strain in storm water and bovine feces. Applied and environmental microbiology, 74(16), 5063-5067.	Environmental, agricultural	Bovine feces	Bovine isolates	Shiga toxin-producing Escherichia coli (STEC) strains 7-63 (O111:H8)	Streptomycin, sulfisoxazole	Laboratory collection	E. coli K-12 MG1655 (in bovine feces)	Nalidixic acid	class 1 integron	0.1	1e-08	<	NA	T/R	2 seperate trials	264	Culture
17	Nagachinta, S., & Chen, J. (2008). Transfer of class 1 integron-mediated antibiotic resistance genes from shiga toxin-producing Escherichia coli to a susceptible E. coli K-12 strain in storm water and bovine feces. Applied and environmental microbiology, 74(16), 5063-5067.	Environmental, agricultural	Bovine feces	Bovine isolates	Shiga toxin-producing Escherichia coli (STEC) strains 7-63 (O111:H8)	Streptomycin, sulfisoxazole	Laboratory collection	E. coli K-12 MG1655 (in bovine feces)	Nalidixic acid	class 1 integron	0.1	1.45e-08	=	NA	T/R	2 seperate trials	312	Culture
17	Nagachinta, S., & Chen, J. (2008). Transfer of class 1 integron-mediated antibiotic resistance genes from shiga toxin-producing Escherichia coli to a susceptible E. coli K-12 strain in storm water and bovine feces. Applied and environmental microbiology, 74(16), 5063-5067.	Environmental, agricultural	Bovine feces	Bovine isolates	Shiga toxin-producing Escherichia coli (STEC) strains 7-63 (O111:H8)	Streptomycin, sulfisoxazole	Laboratory collection	E. coli K-12 MG1655 (in bovine feces)	Nalidixic acid	class 1 integron	0.1	1e-08	<	NA	T/R	2 seperate trials	24	Culture
17	Nagachinta, S., & Chen, J. (2008). Transfer of class 1 integron-mediated antibiotic resistance genes from shiga toxin-producing Escherichia coli to a susceptible E. coli K-12 strain in storm water and bovine feces. Applied and environmental microbiology, 74(16), 5063-5067.	Environmental, agricultural	Bovine feces	Bovine isolates	Shiga toxin-producing Escherichia coli (STEC) strains 7-63 (O111:H8)	Streptomycin, sulfisoxazole	Laboratory collection	E. coli K-12 MG1655 (in bovine feces)	Nalidixic acid	class 1 integron	0.1	1e-08	<	NA	T/R	2 seperate trials	72	Culture
17	Nagachinta, S., & Chen, J. (2008). Transfer of class 1 integron-mediated antibiotic resistance genes from shiga toxin-producing Escherichia coli to a susceptible E. coli K-12 strain in storm water and bovine feces. Applied and environmental microbiology, 74(16), 5063-5067.	Environmental, agricultural	Bovine feces	Bovine isolates	Shiga toxin-producing Escherichia coli (STEC) strains 7-63 (O111:H8)	Streptomycin, sulfisoxazole	Laboratory collection	E. coli K-12 MG1655 (in bovine feces)	Nalidixic acid	class 1 integron	0.1	1e-08	<	NA	T/R	2 seperate trials	120	Culture
17	Nagachinta, S., & Chen, J. (2008). Transfer of class 1 integron-mediated antibiotic resistance genes from shiga toxin-producing Escherichia coli to a susceptible E. coli K-12 strain in storm water and bovine feces. Applied and environmental microbiology, 74(16), 5063-5067.	Environmental, agricultural	Bovine feces	Bovine isolates	Shiga toxin-producing Escherichia coli (STEC) strains 7-63 (O111:H8)	Streptomycin, sulfisoxazole	Laboratory collection	E. coli K-12 MG1655 (in bovine feces)	Nalidixic acid	class 1 integron	0.1	1e-08	<	NA	T/R	2 seperate trials	168	Culture
17	Nagachinta, S., & Chen, J. (2008). Transfer of class 1 integron-mediated antibiotic resistance genes from shiga toxin-producing Escherichia coli to a susceptible E. coli K-12 strain in storm water and bovine feces. Applied and environmental microbiology, 74(16), 5063-5067.	Environmental, agricultural	Bovine feces	Bovine isolates	Shiga toxin-producing Escherichia coli (STEC) strains 7-63 (O111:H8)	Streptomycin, sulfisoxazole	Laboratory collection	E. coli K-12 MG1655 (in bovine feces)	Nalidixic acid	class 1 integron	0.1	4.35e-08	=	NA	T/R	2 seperate trials	216	Culture
17	Nagachinta, S., & Chen, J. (2008). Transfer of class 1 integron-mediated antibiotic resistance genes from shiga toxin-producing Escherichia coli to a susceptible E. coli K-12 strain in storm water and bovine feces. Applied and environmental microbiology, 74(16), 5063-5067.	Environmental, agricultural	Bovine feces	Bovine isolates	Shiga toxin-producing Escherichia coli (STEC) strains 7-63 (O111:H8)	Streptomycin, sulfisoxazole	Laboratory collection	E. coli K-12 MG1655 (in bovine feces)	Nalidixic acid	class 1 integron	0.1	4.35e-08	=	NA	T/R	2 seperate trials	264	Culture
17	Nagachinta, S., & Chen, J. (2008). Transfer of class 1 integron-mediated antibiotic resistance genes from shiga toxin-producing Escherichia coli to a susceptible E. coli K-12 strain in storm water and bovine feces. Applied and environmental microbiology, 74(16), 5063-5067.	Environmental, agricultural	Bovine feces	Bovine isolates	Shiga toxin-producing Escherichia coli (STEC) strains 7-63 (O111:H8)	Streptomycin, sulfisoxazole	Laboratory collection	E. coli K-12 MG1655 (in bovine feces)	Nalidixic acid	class 1 integron	0.1	2.9e-08	=	NA	T/R	2 seperate trials	312	Culture
18	Maher, D., & Taylor, D. E. (1993). Host range and transfer efficiency of incompatibility group HI plasmids. Canadian journal of microbiology, 39(6), 581-587.	Clinical	Broth	Laboratory collection	E. coli K-12 J53-1	Not reported	Laboratory collection	E.coli K-12 RG192	Not reported	R724	1	0.00015	=	NA	T/R	Not reported	16	Culture
18	Maher, D., & Taylor, D. E. (1993). Host range and transfer efficiency of incompatibility group HI plasmids. Canadian journal of microbiology, 39(6), 581-587.	Clinical	Broth	Laboratory collection	E. coli K-12 J53-1	Not reported	Laboratory collection	E.coli K-12 RG192	Not reported	RA1	1	1.2e-05	=	NA	T/R	Not reported	16	Culture
18	Maher, D., & Taylor, D. E. (1993). Host range and transfer efficiency of incompatibility group HI plasmids. Canadian journal of microbiology, 39(6), 581-587.	Clinical	Broth	Laboratory collection	E. coli K-12 J53-1	Not reported	Laboratory collection	E.coli K-12 RG192	Not reported	R711b	1	0.0013	=	NA	T/R	Not reported	16	Culture
18	Maher, D., & Taylor, D. E. (1993). Host range and transfer efficiency of incompatibility group HI plasmids. Canadian journal of microbiology, 39(6), 581-587.	Clinical	Broth	Laboratory collection	E. coli K-12 J53-1	Not reported	Laboratory collection	E.coli K-12 RG192	Not reported	R455	1	0.0012	=	NA	T/R	Not reported	16	Culture
18	Maher, D., & Taylor, D. E. (1993). Host range and transfer efficiency of incompatibility group HI plasmids. Canadian journal of microbiology, 39(6), 581-587.	Clinical	Broth	Laboratory collection	E. coli K-12 J53-1	Not reported	Laboratory collection	E.coli K-12 RG192	Not reported	R100	1	0.0016	=	NA	T/R	Not reported	16	Culture
18	Maher, D., & Taylor, D. E. (1993). Host range and transfer efficiency of incompatibility group HI plasmids. Canadian journal of microbiology, 39(6), 581-587.	Clinical	Broth	Laboratory collection	E. coli K-12 J53-1	Not reported	Laboratory collection	E.coli K-12 RG192	Not reported	R27	1	1e-06	<	NA	T/R	Not reported	16	Culture
18	Maher, D., & Taylor, D. E. (1993). Host range and transfer efficiency of incompatibility group HI plasmids. Canadian journal of microbiology, 39(6), 581-587.	Clinical	Broth	Laboratory collection	E. coli K-12 J53-1	Not reported	Laboratory collection	E.coli K-12 RG192	Not reported	TP123	1	1e-06	<	NA	T/R	Not reported	16	Culture
18	Maher, D., & Taylor, D. E. (1993). Host range and transfer efficiency of incompatibility group HI plasmids. Canadian journal of microbiology, 39(6), 581-587.	Clinical	Broth	Laboratory collection	E. coli K-12 J53-1	Not reported	Laboratory collection	E.coli K-12 RG192	Not reported	R726	1	1e-06	<	NA	T/R	Not reported	16	Culture
18	Maher, D., & Taylor, D. E. (1993). Host range and transfer efficiency of incompatibility group HI plasmids. Canadian journal of microbiology, 39(6), 581-587.	Clinical	Broth	Laboratory collection	E. coli K-12 J53-1	Not reported	Laboratory collection	E.coli K-12 RG192	Not reported	R478	1	1e-06	<	NA	T/R	Not reported	16	Culture
18	Maher, D., & Taylor, D. E. (1993). Host range and transfer efficiency of incompatibility group HI plasmids. Canadian journal of microbiology, 39(6), 581-587.	Clinical	Broth	Laboratory collection	E. coli K-12 J53-1	Not reported	Laboratory collection	E.coli K-12 RG192	Not reported	R826	1	1e-06	<	NA	T/R	Not reported	16	Culture
18	Maher, D., & Taylor, D. E. (1993). Host range and transfer efficiency of incompatibility group HI plasmids. Canadian journal of microbiology, 39(6), 581-587.	Clinical	Broth	Laboratory collection	E. coli K-12 J53-1	Not reported	Laboratory collection	E.coli K-12 RG192	Not reported	TP116	1	1e-06	<	NA	T/R	Not reported	16	Culture
18	Maher, D., & Taylor, D. E. (1993). Host range and transfer efficiency of incompatibility group HI plasmids. Canadian journal of microbiology, 39(6), 581-587.	Clinical	Broth	Laboratory collection	E. coli K-12 J53-1	Not reported	Laboratory collection	E.coli K-12 RG192	Not reported	pHH1508a	1	0.0036	=	NA	T/R	Not reported	16	Culture
18	Maher, D., & Taylor, D. E. (1993). Host range and transfer efficiency of incompatibility group HI plasmids. Canadian journal of microbiology, 39(6), 581-587.	Clinical	Broth	Laboratory collection	E. coli K-12 J53-1	Not reported	Laboratory collection	E.coli K-12 RG192	Not reported	R64	1	0.02	=	NA	T/R	Not reported	16	Culture
18	Maher, D., & Taylor, D. E. (1993). Host range and transfer efficiency of incompatibility group HI plasmids. Canadian journal of microbiology, 39(6), 581-587.	Clinical	Broth	Laboratory collection	E. coli K-12 J53-1	Not reported	Laboratory collection	E.coli K-12 RG192	Not reported	R387	1	0.00065	=	NA	T/R	Not reported	16	Culture
18	Maher, D., & Taylor, D. E. (1993). Host range and transfer efficiency of incompatibility group HI plasmids. Canadian journal of microbiology, 39(6), 581-587.	Clinical	Broth	Laboratory collection	E. coli K-12 J53-1	Not reported	Laboratory collection	E.coli K-12 RG192	Not reported	pIPI35	1	0.085	=	NA	T/R	Not reported	16	Culture
18	Maher, D., & Taylor, D. E. (1993). Host range and transfer efficiency of incompatibility group HI plasmids. Canadian journal of microbiology, 39(6), 581-587.	Clinical	Broth	Laboratory collection	E. coli K-12 J53-1	Not reported	Laboratory collection	E.coli K-12 RG192	Not reported	RN3	1	0.02	=	NA	T/R	Not reported	16	Culture
18	Maher, D., & Taylor, D. E. (1993). Host range and transfer efficiency of incompatibility group HI plasmids. Canadian journal of microbiology, 39(6), 581-587.	Clinical	Broth	Laboratory collection	E. coli K-12 J53-1	Not reported	Laboratory collection	E.coli K-12 RG192	Not reported	RP4	1	0.08	=	NA	T/R	Not reported	16	Culture
18	Maher, D., & Taylor, D. E. (1993). Host range and transfer efficiency of incompatibility group HI plasmids. Canadian journal of microbiology, 39(6), 581-587.	Clinical	Broth	Laboratory collection	E. coli K-12 J53-1	Not reported	Laboratory collection	E.coli K-12 RG192	Not reported	S401	1	1e-06	<	NA	T/R	Not reported	16	Culture
18	Maher, D., & Taylor, D. E. (1993). Host range and transfer efficiency of incompatibility group HI plasmids. Canadian journal of microbiology, 39(6), 581-587.	Clinical	Broth	Laboratory collection	E. coli K-12 J53-1	Not reported	Laboratory collection	E.coli K-12 RG192	Not reported	S-a	1	0.062	=	NA	T/R	Not reported	16	Culture
18	Maher, D., & Taylor, D. E. (1993). Host range and transfer efficiency of incompatibility group HI plasmids. Canadian journal of microbiology, 39(6), 581-587.	Clinical	Broth	Laboratory collection	E. coli K-12 J53-1	Not reported	Laboratory collection	E.coli K-12 RG192	Not reported	R724	1	3.3e-06	=	NA	T/R	Not reported	48	Culture
18	Maher, D., & Taylor, D. E. (1993). Host range and transfer efficiency of incompatibility group HI plasmids. Canadian journal of microbiology, 39(6), 581-587.	Clinical	Broth	Laboratory collection	E. coli K-12 J53-1	Not reported	Laboratory collection	E.coli K-12 RG192	Not reported	RA1	1	2.8e-06	=	NA	T/R	Not reported	48	Culture
18	Maher, D., & Taylor, D. E. (1993). Host range and transfer efficiency of incompatibility group HI plasmids. Canadian journal of microbiology, 39(6), 581-587.	Clinical	Broth	Laboratory collection	E. coli K-12 J53-1	Not reported	Laboratory collection	E.coli K-12 RG192	Not reported	R711b	1	6e-06	=	NA	T/R	Not reported	48	Culture
18	Maher, D., & Taylor, D. E. (1993). Host range and transfer efficiency of incompatibility group HI plasmids. Canadian journal of microbiology, 39(6), 581-587.	Clinical	Broth	Laboratory collection	E. coli K-12 J53-1	Not reported	Laboratory collection	E.coli K-12 RG192	Not reported	R455	1	2.1e-06	=	NA	T/R	Not reported	48	Culture
18	Maher, D., & Taylor, D. E. (1993). Host range and transfer efficiency of incompatibility group HI plasmids. Canadian journal of microbiology, 39(6), 581-587.	Clinical	Broth	Laboratory collection	E. coli K-12 J53-1	Not reported	Laboratory collection	E.coli K-12 RG192	Not reported	R100	1	3.7e-06	=	NA	T/R	Not reported	48	Culture
18	Maher, D., & Taylor, D. E. (1993). Host range and transfer efficiency of incompatibility group HI plasmids. Canadian journal of microbiology, 39(6), 581-587.	Clinical	Broth	Laboratory collection	E. coli K-12 J53-1	Not reported	Laboratory collection	E.coli K-12 RG192	Not reported	R27	1	0.0006	=	NA	T/R	Not reported	48	Culture
18	Maher, D., & Taylor, D. E. (1993). Host range and transfer efficiency of incompatibility group HI plasmids. Canadian journal of microbiology, 39(6), 581-587.	Clinical	Broth	Laboratory collection	E. coli K-12 J53-1	Not reported	Laboratory collection	E.coli K-12 RG192	Not reported	TP123	1	0.004	=	NA	T/R	Not reported	48	Culture
18	Maher, D., & Taylor, D. E. (1993). Host range and transfer efficiency of incompatibility group HI plasmids. Canadian journal of microbiology, 39(6), 581-587.	Clinical	Broth	Laboratory collection	E. coli K-12 J53-1	Not reported	Laboratory collection	E.coli K-12 RG192	Not reported	R726	1	0.0066	=	NA	T/R	Not reported	48	Culture
18	Maher, D., & Taylor, D. E. (1993). Host range and transfer efficiency of incompatibility group HI plasmids. Canadian journal of microbiology, 39(6), 581-587.	Clinical	Broth	Laboratory collection	E. coli K-12 J53-1	Not reported	Laboratory collection	E.coli K-12 RG192	Not reported	R478	1	0.075	=	NA	T/R	Not reported	48	Culture
18	Maher, D., & Taylor, D. E. (1993). Host range and transfer efficiency of incompatibility group HI plasmids. Canadian journal of microbiology, 39(6), 581-587.	Clinical	Broth	Laboratory collection	E. coli K-12 J53-1	Not reported	Laboratory collection	E.coli K-12 RG192	Not reported	R826	1	0.0042	=	NA	T/R	Not reported	48	Culture
18	Maher, D., & Taylor, D. E. (1993). Host range and transfer efficiency of incompatibility group HI plasmids. Canadian journal of microbiology, 39(6), 581-587.	Clinical	Broth	Laboratory collection	E. coli K-12 J53-1	Not reported	Laboratory collection	E.coli K-12 RG192	Not reported	TP116	1	0.23	=	NA	T/R	Not reported	48	Culture
18	Maher, D., & Taylor, D. E. (1993). Host range and transfer efficiency of incompatibility group HI plasmids. Canadian journal of microbiology, 39(6), 581-587.	Clinical	Broth	Laboratory collection	E. coli K-12 J53-1	Not reported	Laboratory collection	E.coli K-12 RG192	Not reported	pHH1508a	1	0.075	=	NA	T/R	Not reported	48	Culture
18	Maher, D., & Taylor, D. E. (1993). Host range and transfer efficiency of incompatibility group HI plasmids. Canadian journal of microbiology, 39(6), 581-587.	Clinical	Broth	Laboratory collection	E. coli K-12 J53-1	Not reported	Laboratory collection	E.coli K-12 RG192	Not reported	R64	1	1e-06	<	NA	T/R	Not reported	48	Culture
18	Maher, D., & Taylor, D. E. (1993). Host range and transfer efficiency of incompatibility group HI plasmids. Canadian journal of microbiology, 39(6), 581-587.	Clinical	Broth	Laboratory collection	E. coli K-12 J53-1	Not reported	Laboratory collection	E.coli K-12 RG192	Not reported	R387	1	1.1e-06	=	NA	T/R	Not reported	48	Culture
18	Maher, D., & Taylor, D. E. (1993). Host range and transfer efficiency of incompatibility group HI plasmids. Canadian journal of microbiology, 39(6), 581-587.	Clinical	Broth	Laboratory collection	E. coli K-12 J53-1	Not reported	Laboratory collection	E.coli K-12 RG192	Not reported	pIPI35	1	0.2	=	NA	T/R	Not reported	48	Culture
18	Maher, D., & Taylor, D. E. (1993). Host range and transfer efficiency of incompatibility group HI plasmids. Canadian journal of microbiology, 39(6), 581-587.	Clinical	Broth	Laboratory collection	E. coli K-12 J53-1	Not reported	Laboratory collection	E.coli K-12 RG192	Not reported	RN3	1	0.0075	=	NA	T/R	Not reported	48	Culture
18	Maher, D., & Taylor, D. E. (1993). Host range and transfer efficiency of incompatibility group HI plasmids. Canadian journal of microbiology, 39(6), 581-587.	Clinical	Broth	Laboratory collection	E. coli K-12 J53-1	Not reported	Laboratory collection	E.coli K-12 RG192	Not reported	RP4	1	0.95	=	NA	T/R	Not reported	48	Culture
18	Maher, D., & Taylor, D. E. (1993). Host range and transfer efficiency of incompatibility group HI plasmids. Canadian journal of microbiology, 39(6), 581-587.	Clinical	Broth	Laboratory collection	E. coli K-12 J53-1	Not reported	Laboratory collection	E.coli K-12 RG192	Not reported	S401	1	0.005	=	NA	T/R	Not reported	48	Culture
18	Maher, D., & Taylor, D. E. (1993). Host range and transfer efficiency of incompatibility group HI plasmids. Canadian journal of microbiology, 39(6), 581-587.	Clinical	Broth	Laboratory collection	E. coli K-12 J53-1	Not reported	Laboratory collection	E.coli K-12 RG192	Not reported	S-a	1	0.36	=	NA	T/R	Not reported	48	Culture
18	Maher, D., & Taylor, D. E. (1993). Host range and transfer efficiency of incompatibility group HI plasmids. Canadian journal of microbiology, 39(6), 581-587.	Clinical	Broth	Laboratory collection	E. coli K-12 J53-1	Not reported	Laboratory collection	E.coli K-12 RG192	Not reported	R724	1	1e-06	<	NA	T/R	Not reported	72	Culture
18	Maher, D., & Taylor, D. E. (1993). Host range and transfer efficiency of incompatibility group HI plasmids. Canadian journal of microbiology, 39(6), 581-587.	Clinical	Broth	Laboratory collection	E. coli K-12 J53-1	Not reported	Laboratory collection	E.coli K-12 RG192	Not reported	RA1	1	1e-06	<	NA	T/R	Not reported	72	Culture
18	Maher, D., & Taylor, D. E. (1993). Host range and transfer efficiency of incompatibility group HI plasmids. Canadian journal of microbiology, 39(6), 581-587.	Clinical	Broth	Laboratory collection	E. coli K-12 J53-1	Not reported	Laboratory collection	E.coli K-12 RG192	Not reported	R711b	1	1e-06	<	NA	T/R	Not reported	72	Culture
18	Maher, D., & Taylor, D. E. (1993). Host range and transfer efficiency of incompatibility group HI plasmids. Canadian journal of microbiology, 39(6), 581-587.	Clinical	Broth	Laboratory collection	E. coli K-12 J53-1	Not reported	Laboratory collection	E.coli K-12 RG192	Not reported	R455	1	1e-06	<	NA	T/R	Not reported	72	Culture
18	Maher, D., & Taylor, D. E. (1993). Host range and transfer efficiency of incompatibility group HI plasmids. Canadian journal of microbiology, 39(6), 581-587.	Clinical	Broth	Laboratory collection	E. coli K-12 J53-1	Not reported	Laboratory collection	E.coli K-12 RG192	Not reported	R100	1	1e-06	<	NA	T/R	Not reported	72	Culture
18	Maher, D., & Taylor, D. E. (1993). Host range and transfer efficiency of incompatibility group HI plasmids. Canadian journal of microbiology, 39(6), 581-587.	Clinical	Broth	Laboratory collection	E. coli K-12 J53-1	Not reported	Laboratory collection	E.coli K-12 RG192	Not reported	R27	1	1e-06	<	NA	T/R	Not reported	72	Culture
18	Maher, D., & Taylor, D. E. (1993). Host range and transfer efficiency of incompatibility group HI plasmids. Canadian journal of microbiology, 39(6), 581-587.	Clinical	Broth	Laboratory collection	E. coli K-12 J53-1	Not reported	Laboratory collection	E.coli K-12 RG192	Not reported	TP123	1	6e-06	=	NA	T/R	Not reported	72	Culture
18	Maher, D., & Taylor, D. E. (1993). Host range and transfer efficiency of incompatibility group HI plasmids. Canadian journal of microbiology, 39(6), 581-587.	Clinical	Broth	Laboratory collection	E. coli K-12 J53-1	Not reported	Laboratory collection	E.coli K-12 RG192	Not reported	R726	1	0.0004	=	NA	T/R	Not reported	72	Culture
18	Maher, D., & Taylor, D. E. (1993). Host range and transfer efficiency of incompatibility group HI plasmids. Canadian journal of microbiology, 39(6), 581-587.	Clinical	Broth	Laboratory collection	E. coli K-12 J53-1	Not reported	Laboratory collection	E.coli K-12 RG192	Not reported	R478	1	0.004	=	NA	T/R	Not reported	72	Culture
18	Maher, D., & Taylor, D. E. (1993). Host range and transfer efficiency of incompatibility group HI plasmids. Canadian journal of microbiology, 39(6), 581-587.	Clinical	Broth	Laboratory collection	E. coli K-12 J53-1	Not reported	Laboratory collection	E.coli K-12 RG192	Not reported	R826	1	1.1e-05	=	NA	T/R	Not reported	72	Culture
18	Maher, D., & Taylor, D. E. (1993). Host range and transfer efficiency of incompatibility group HI plasmids. Canadian journal of microbiology, 39(6), 581-587.	Clinical	Broth	Laboratory collection	E. coli K-12 J53-1	Not reported	Laboratory collection	E.coli K-12 RG192	Not reported	TP116	1	0.013	=	NA	T/R	Not reported	72	Culture
18	Maher, D., & Taylor, D. E. (1993). Host range and transfer efficiency of incompatibility group HI plasmids. Canadian journal of microbiology, 39(6), 581-587.	Clinical	Broth	Laboratory collection	E. coli K-12 J53-1	Not reported	Laboratory collection	E.coli K-12 RG192	Not reported	pHH1508a	1	1e-06	<	NA	T/R	Not reported	72	Culture
18	Maher, D., & Taylor, D. E. (1993). Host range and transfer efficiency of incompatibility group HI plasmids. Canadian journal of microbiology, 39(6), 581-587.	Clinical	Broth	Laboratory collection	E. coli K-12 J53-1	Not reported	Laboratory collection	E.coli K-12 RG192	Not reported	R64	1	1e-06	<	NA	T/R	Not reported	72	Culture
18	Maher, D., & Taylor, D. E. (1993). Host range and transfer efficiency of incompatibility group HI plasmids. Canadian journal of microbiology, 39(6), 581-587.	Clinical	Broth	Laboratory collection	E. coli K-12 J53-1	Not reported	Laboratory collection	E.coli K-12 RG192	Not reported	R387	1	1e-06	<	NA	T/R	Not reported	72	Culture
18	Maher, D., & Taylor, D. E. (1993). Host range and transfer efficiency of incompatibility group HI plasmids. Canadian journal of microbiology, 39(6), 581-587.	Clinical	Broth	Laboratory collection	E. coli K-12 J53-1	Not reported	Laboratory collection	E.coli K-12 RG192	Not reported	pIPI35	1	0.08	=	NA	T/R	Not reported	72	Culture
18	Maher, D., & Taylor, D. E. (1993). Host range and transfer efficiency of incompatibility group HI plasmids. Canadian journal of microbiology, 39(6), 581-587.	Clinical	Broth	Laboratory collection	E. coli K-12 J53-1	Not reported	Laboratory collection	E.coli K-12 RG192	Not reported	RN3	1	5e-06	=	NA	T/R	Not reported	72	Culture
18	Maher, D., & Taylor, D. E. (1993). Host range and transfer efficiency of incompatibility group HI plasmids. Canadian journal of microbiology, 39(6), 581-587.	Clinical	Broth	Laboratory collection	E. coli K-12 J53-1	Not reported	Laboratory collection	E.coli K-12 RG192	Not reported	RP4	1	0.4	=	NA	T/R	Not reported	72	Culture
18	Maher, D., & Taylor, D. E. (1993). Host range and transfer efficiency of incompatibility group HI plasmids. Canadian journal of microbiology, 39(6), 581-587.	Clinical	Broth	Laboratory collection	E. coli K-12 J53-1	Not reported	Laboratory collection	E.coli K-12 RG192	Not reported	S401	1	1.8e-05	=	NA	T/R	Not reported	72	Culture
18	Maher, D., & Taylor, D. E. (1993). Host range and transfer efficiency of incompatibility group HI plasmids. Canadian journal of microbiology, 39(6), 581-587.	Clinical	Broth	Laboratory collection	E. coli K-12 J53-1	Not reported	Laboratory collection	E.coli K-12 RG192	Not reported	S-a	1	0.042	=	NA	T/R	Not reported	72	Culture
19	Dong X, Song J, Chen J, Bi D, Wang W, Ren Y, Wang H, Wang G, Tang KFJ, Wang X, Huang J. 2019. Conjugative transfer of the pVA1-type plasmid carrying the pirABvp genes results in the formation of new AHPNDcausing Vibrio. Front Cell Infect Microbiol 9:195.	Environmental, agricultural	Membrane filter	Shrimp	AHPND V. parahaemolyticus (Vp2S01)	chloramphenicol	Fish	V. campbellii (VcLMB29)	rifampicin	pVpGX1-Cm	1	2.6e-08	=	NA	T/R	Not reported	12	PCR
19	Dong X, Song J, Chen J, Bi D, Wang W, Ren Y, Wang H, Wang G, Tang KFJ, Wang X, Huang J. 2019. Conjugative transfer of the pVA1-type plasmid carrying the pirABvp genes results in the formation of new AHPNDcausing Vibrio. Front Cell Infect Microbiol 9:195.	Environmental, agricultural	Membrane filter	Shrimp	AHPND V. parahaemolyticus (Vp2S01)	chloramphenicol	Fish	V. campbellii (VcLMB29)	rifampicin	pVpGX1-Cm	1	6e-09	=	NA	T/R	Not reported	12	PCR
20	Sandaa, R. A., & Enger, Ã˜. (1994). Transfer in marine sediments of the naturally occurring plasmid pRAS1 encoding multiple antibiotic resistance. Applied and environmental microbiology, 60(12), 4234-4238.	Environmental	Seawater microcosm	Fish	A. salmonicida 718	oxytetracycline, trimethoprim, sulfadiazine	Laboratory collection	microosm 1	Not reported	pRAS1	NA	3.6	=	NA	T/D	Not reported	192	Culture
20	Sandaa, R. A., & Enger, Ã˜. (1994). Transfer in marine sediments of the naturally occurring plasmid pRAS1 encoding multiple antibiotic resistance. Applied and environmental microbiology, 60(12), 4234-4238.	Environmental	Seawater microcosm	Fish	A. salmonicida 718	oxytetracycline, trimethoprim, sulfadiazine	Laboratory collection	microosm 2	Not reported	pRAS1	NA	0.00092	=	NA	T/D	Not reported	192	Culture
20	Sandaa, R. A., & Enger, Ã˜. (1994). Transfer in marine sediments of the naturally occurring plasmid pRAS1 encoding multiple antibiotic resistance. Applied and environmental microbiology, 60(12), 4234-4238.	Environmental	Seawater microcosm	Fish	A. salmonicida 718	oxytetracycline, trimethoprim, sulfadiazine	Laboratory collection	microosm 1	Not reported	pRAS1	NA	0.34	=	NA	T/R	Not reported	192	Culture
20	Sandaa, R. A., & Enger, Ã˜. (1994). Transfer in marine sediments of the naturally occurring plasmid pRAS1 encoding multiple antibiotic resistance. Applied and environmental microbiology, 60(12), 4234-4238.	Environmental	Seawater microcosm	Fish	A. salmonicida 718	oxytetracycline, trimethoprim, sulfadiazine	Laboratory collection	microosm 2	Not reported	pRAS1	NA	0.00033	=	NA	T/R	Not reported	192	Culture
21	Wichmann, F., Wyrsch, I., Frank, J., MÃ¼ller, M., Bertschi, N., Brodmann, P., & Bagutti, C. (2017). Monitoring of genetically modified Escherichia coli in laboratory wastewater. Environmental Science and Pollution Research, 24(30), 23725-23734.	Environmental	Agar	Laboratory collection	Escherichia coli S17-1	Kanamycin	Control	Escherichia coli JM109	Not reported	Plasmid pProbe-gfp (tagless)	0.01	0.0019	=	NA	T/D	Not reported	24	Culture
21	Wichmann, F., Wyrsch, I., Frank, J., MÃ¼ller, M., Bertschi, N., Brodmann, P., & Bagutti, C. (2017). Monitoring of genetically modified Escherichia coli in laboratory wastewater. Environmental Science and Pollution Research, 24(30), 23725-23734.	Environmental	Agar	Laboratory collection	Escherichia coli S17-1	Kanamycin	Laboratory wastewater	Citrobacter freundii	Not reported	Plasmid pProbe-gfp (tagless)	0.01	2.4EE-5	=	NA	T/D	Not reported	24	Culture
21	Wichmann, F., Wyrsch, I., Frank, J., MÃ¼ller, M., Bertschi, N., Brodmann, P., & Bagutti, C. (2017). Monitoring of genetically modified Escherichia coli in laboratory wastewater. Environmental Science and Pollution Research, 24(30), 23725-23734.	Environmental	Agar	Laboratory collection	Escherichia coli S17-1	Kanamycin	Laboratory wastewater	Pseudomonas fluorescence	Not reported	Plasmid pProbe-gfp (tagless)	0.01	1e-05	=	NA	T/D	Not reported	24	Culture
21	Wichmann, F., Wyrsch, I., Frank, J., MÃ¼ller, M., Bertschi, N., Brodmann, P., & Bagutti, C. (2017). Monitoring of genetically modified Escherichia coli in laboratory wastewater. Environmental Science and Pollution Research, 24(30), 23725-23734.	Environmental	Agar	Laboratory collection	Escherichia coli S17-1	Kanamycin	Laboratory wastewater	Pseudomonas putida	Not reported	Plasmid pProbe-gfp (tagless)	0.01	0.0007	=	NA	T/D	Not reported	24	Culture
21	Wichmann, F., Wyrsch, I., Frank, J., MÃ¼ller, M., Bertschi, N., Brodmann, P., & Bagutti, C. (2017). Monitoring of genetically modified Escherichia coli in laboratory wastewater. Environmental Science and Pollution Research, 24(30), 23725-23734.	Environmental	Agar	Laboratory collection	Escherichia coli S17-1	Kanamycin	Laboratory wastewater	Aeromonas hydrophila	Not reported	Plasmid pProbe-gfp (tagless)	0.01	4.3e-05	=	NA	T/D	Not reported	24	Culture
21	Wichmann, F., Wyrsch, I., Frank, J., MÃ¼ller, M., Bertschi, N., Brodmann, P., & Bagutti, C. (2017). Monitoring of genetically modified Escherichia coli in laboratory wastewater. Environmental Science and Pollution Research, 24(30), 23725-23734.	Environmental	Agar	Laboratory collection	Escherichia coli S17-1	Kanamycin	Laboratory wastewater	Brevundimonas vesicularis	Not reported	Plasmid pProbe-gfp (tagless)	0.01	NA	NA	NA	T/D	Not reported	24	Culture
22	Moura, A., Henriques, I., Ribeiro, R., & Correia, A. (2007). Prevalence and characterization of integrons from bacteria isolated from a slaughterhouse wastewater treatment plant. Journal of Antimicrobial Chemotherapy, 60(6), 1243-1250.	Environmental	Agar	WWTP	Aeromonas sp. (sludge recirculation, final effluent)	Kanamycin	Laboratory wastewater	E.coli CV601	Rifampicin	intI positive plasmids carrying dfrA1-aadA1 gene cassette	1	3.79e-05	=	NA	T/R	Mean (n=2)	12	Culture
22	Moura, A., Henriques, I., Ribeiro, R., & Correia, A. (2007). Prevalence and characterization of integrons from bacteria isolated from a slaughterhouse wastewater treatment plant. Journal of Antimicrobial Chemotherapy, 60(6), 1243-1250.	Environmental	Agar	WWTP	E.coli (final effluent)	Kanamycin	Laboratory wastewater	E.coli CV601	Rifampicin	intI positive plasmids carrying dfrA1-aadA1 gene cassette	1	5.46e-05	=	NA	T/R	Mean (n=2)	12	Culture
23	Inoue, D., Sei, K., Soda, S., Ike, M., & Fujita, M. (2005). Potential of predominant activated sludge bacteria as recipients in conjugative plasmid transfer. Journal of bioscience and bioengineering, 100(6), 600-605.	Environmental	Broth	Laboratory collection	Escherichia coli C600	ampicillin, kanamycin, and tetracycline	Activated sludge	P. putida BH	Not reported	RP4	Not reported	0.00093	=	0.00081	T/R	Mean (n =2-4)	24	Culture
23	Inoue, D., Sei, K., Soda, S., Ike, M., & Fujita, M. (2005). Potential of predominant activated sludge bacteria as recipients in conjugative plasmid transfer. Journal of bioscience and bioengineering, 100(6), 600-605.	Environmental	Broth	Laboratory collection	Escherichia coli C600	ampicillin, kanamycin, and tetracycline	Activated sludge	P. putida BH	Not reported	RP4	Not reported	0.00027	=	0.00016	T/R	Mean (n =2-4)	24	Culture
23	Inoue, D., Sei, K., Soda, S., Ike, M., & Fujita, M. (2005). Potential of predominant activated sludge bacteria as recipients in conjugative plasmid transfer. Journal of bioscience and bioengineering, 100(6), 600-605.	Environmental	Broth	Laboratory collection	Escherichia coli C600	ampicillin, kanamycin, and tetracycline	Activated sludge	P. putida BH	Not reported	RP4	Not reported	0.083	=	0.063	T/R	Mean (n =2-4)	24	Culture
23	Inoue, D., Sei, K., Soda, S., Ike, M., & Fujita, M. (2005). Potential of predominant activated sludge bacteria as recipients in conjugative plasmid transfer. Journal of bioscience and bioengineering, 100(6), 600-605.	Environmental	Broth	Laboratory collection	Escherichia coli C600	ampicillin, kanamycin, and tetracycline	Activated sludge	P. putida BH	Not reported	RP4	Not reported	9e-05	=	4.2e-05	T/R	Mean (n =2-4)	24	Culture
23	Inoue, D., Sei, K., Soda, S., Ike, M., & Fujita, M. (2005). Potential of predominant activated sludge bacteria as recipients in conjugative plasmid transfer. Journal of bioscience and bioengineering, 100(6), 600-605.	Environmental	Broth	Laboratory collection	Escherichia coli C600	ampicillin, kanamycin, and tetracycline	Activated sludge	P. putida BH	Not reported	RP4	Not reported	5.5e-05	=	1.1e-05	T/R	Mean (n =2-4)	24	Culture
23	Inoue, D., Sei, K., Soda, S., Ike, M., & Fujita, M. (2005). Potential of predominant activated sludge bacteria as recipients in conjugative plasmid transfer. Journal of bioscience and bioengineering, 100(6), 600-605.	Environmental	Broth	Laboratory collection	Escherichia coli C600	ampicillin, kanamycin, and tetracycline	Activated sludge	P. putida BH	Not reported	RP4	Not reported	0.00093	=	0.00081	T/R	Mean (n=2-3)	24	Culture
23	Inoue, D., Sei, K., Soda, S., Ike, M., & Fujita, M. (2005). Potential of predominant activated sludge bacteria as recipients in conjugative plasmid transfer. Journal of bioscience and bioengineering, 100(6), 600-605.	Environmental	Broth	Laboratory collection	Escherichia coli C600	ampicillin, kanamycin, and tetracycline	Activated sludge	P. putida BH	Not reported	RP4	Not reported	0.0088	=	0.0022	T/R	Mean (n=2-3)	24	Culture
23	Inoue, D., Sei, K., Soda, S., Ike, M., & Fujita, M. (2005). Potential of predominant activated sludge bacteria as recipients in conjugative plasmid transfer. Journal of bioscience and bioengineering, 100(6), 600-605.	Environmental	Broth	Laboratory collection	Escherichia coli C600	ampicillin, kanamycin, and tetracycline	Activated sludge	P. putida BH	Not reported	RP4	Not reported	0.021	=	0.018	T/R	Mean (n=2-3)	24	Culture
23	Inoue, D., Sei, K., Soda, S., Ike, M., & Fujita, M. (2005). Potential of predominant activated sludge bacteria as recipients in conjugative plasmid transfer. Journal of bioscience and bioengineering, 100(6), 600-605.	Environmental	Broth	Laboratory collection	Escherichia coli C600	ampicillin, kanamycin, and tetracycline	Activated sludge	P. putida BH	Not reported	RP4	Not reported	0.00051	=	0.00011	T/R	Mean (n=2-3)	24	Culture
23	Inoue, D., Sei, K., Soda, S., Ike, M., & Fujita, M. (2005). Potential of predominant activated sludge bacteria as recipients in conjugative plasmid transfer. Journal of bioscience and bioengineering, 100(6), 600-605.	Environmental	Broth	Laboratory collection	Escherichia coli C600	ampicillin, kanamycin, and tetracycline	Activated sludge	P. putida BH	Not reported	RP4	Not reported	0.00014	=	3.7e-05	T/R	Mean (n=2-3)	24	Culture
24	Geisenberger, O., Ammendola, A., Christensen, B. B., Molin, S., Schleifer, K. H., & Eberl, L. (1999). Monitoring the conjugal transfer of plasmid RP4 in activated sludge and in situ identification of the transconjugants. FEMS microbiology letters, 174(1), 9-17.	Environmental	Agar	Activated sludge	Pseudomonas putida SM1443	Kanamycin and ampicillin resistance	Activated sludge	Acidovorax delafieldii	Not reported	pMA119 (RP4: :gfpmut3b)	1	9e-05	=	NA	T/R	Mean (n=3)	24 hours	Oligonucleotide probes (fluorescence)
24	Geisenberger, O., Ammendola, A., Christensen, B. B., Molin, S., Schleifer, K. H., & Eberl, L. (1999). Monitoring the conjugal transfer of plasmid RP4 in activated sludge and in situ identification of the transconjugants. FEMS microbiology letters, 174(1), 9-17.	Environmental	Agar	Activated sludge	Pseudomonas putida SM1443	Kanamycin and ampicillin resistance	Activated sludge	Acinetobacter johnsonii	Not reported	pMA119 (RP4: :gfpmut3b)	1	0.03	=	NA	T/R	Mean (n=3)	25 hours	Oligonucleotide probes (fluorescence)
24	Geisenberger, O., Ammendola, A., Christensen, B. B., Molin, S., Schleifer, K. H., & Eberl, L. (1999). Monitoring the conjugal transfer of plasmid RP4 in activated sludge and in situ identification of the transconjugants. FEMS microbiology letters, 174(1), 9-17.	Environmental	Agar	Activated sludge	Pseudomonas putida SM1443	Kanamycin and ampicillin resistance	Activated sludge	Acinetobacter junii	Not reported	pMA119 (RP4: :gfpmut3b)	1	2e-05	=	NA	T/R	Mean (n=3)	26 hours	Oligonucleotide probes (fluorescence)
24	Geisenberger, O., Ammendola, A., Christensen, B. B., Molin, S., Schleifer, K. H., & Eberl, L. (1999). Monitoring the conjugal transfer of plasmid RP4 in activated sludge and in situ identification of the transconjugants. FEMS microbiology letters, 174(1), 9-17.	Environmental	Agar	Activated sludge	Pseudomonas putida SM1443	Kanamycin and ampicillin resistance	Activated sludge	Pseudomonas putida W2 (activated sludge isolate)	Not reported	pMA119 (RP4: :gfpmut3b)	1	7e-07	=	NA	T/R	Mean (n=3)	27 hours	Oligonucleotide probes (fluorescence)
24	Geisenberger, O., Ammendola, A., Christensen, B. B., Molin, S., Schleifer, K. H., & Eberl, L. (1999). Monitoring the conjugal transfer of plasmid RP4 in activated sludge and in situ identification of the transconjugants. FEMS microbiology letters, 174(1), 9-17.	Environmental	Agar	Activated sludge	Pseudomonas putida SM1443	Kanamycin and ampicillin resistance	Activated sludge	Pseudomonas putida KT2442	Not reported	pMA119 (RP4: :gfpmut3b)	1	7e-05	=	NA	T/R	Mean (n=3)	28 hours	Oligonucleotide probes (fluorescence)
24	Geisenberger, O., Ammendola, A., Christensen, B. B., Molin, S., Schleifer, K. H., & Eberl, L. (1999). Monitoring the conjugal transfer of plasmid RP4 in activated sludge and in situ identification of the transconjugants. FEMS microbiology letters, 174(1), 9-17.	Environmental	Agar	Activated sludge	Pseudomonas putida SM1443	Kanamycin and ampicillin resistance	Activated sludge	Rhizobium sp. 38-2 (activated sludge isolate)	Not reported	pMA119 (RP4: :gfpmut3b)	1	3e-05	=	NA	T/R	Mean (n=3)	29 hours	Oligonucleotide probes (fluorescence)
24	Geisenberger, O., Ammendola, A., Christensen, B. B., Molin, S., Schleifer, K. H., & Eberl, L. (1999). Monitoring the conjugal transfer of plasmid RP4 in activated sludge and in situ identification of the transconjugants. FEMS microbiology letters, 174(1), 9-17.	Environmental	Agar	Activated sludge	Pseudomonas putida SM1443	Kanamycin and ampicillin resistance	Activated sludge	Serratia ficaria	Not reported	pMA119 (RP4: :gfpmut3b)	1	2e-05	=	NA	T/R	Mean (n=3)	30 hours	Oligonucleotide probes (fluorescence)
24	Geisenberger, O., Ammendola, A., Christensen, B. B., Molin, S., Schleifer, K. H., & Eberl, L. (1999). Monitoring the conjugal transfer of plasmid RP4 in activated sludge and in situ identification of the transconjugants. FEMS microbiology letters, 174(1), 9-17.	Environmental	Agar	Activated sludge	Pseudomonas putida SM1443	Kanamycin and ampicillin resistance	Activated sludge	Serratia liquefaciens MG1	Not reported	pMA119 (RP4: :gfpmut3b)	1	6e-06	=	NA	T/R	Mean (n=3)	31 hours	Oligonucleotide probes (fluorescence)
24	Geisenberger, O., Ammendola, A., Christensen, B. B., Molin, S., Schleifer, K. H., & Eberl, L. (1999). Monitoring the conjugal transfer of plasmid RP4 in activated sludge and in situ identification of the transconjugants. FEMS microbiology letters, 174(1), 9-17.	Environmental	Agar	Activated sludge	Pseudomonas putida SM1443	Kanamycin and ampicillin resistance	Activated sludge	Sphingomonas capsulata	Not reported	pMA119 (RP4: :gfpmut3b)	1	0.03	=	NA	T/R	Mean (n=3)	32 hours	Oligonucleotide probes (fluorescence)
24	Geisenberger, O., Ammendola, A., Christensen, B. B., Molin, S., Schleifer, K. H., & Eberl, L. (1999). Monitoring the conjugal transfer of plasmid RP4 in activated sludge and in situ identification of the transconjugants. FEMS microbiology letters, 174(1), 9-17.	Environmental	Activated sludge	Activated sludge	Pseudomonas putida SM1443	Kanamycin and ampicillin resistance	Activated sludge	Indigenous bacteria in activated sludge	Not reported	pMA119 (RP4: :gfpmut3b)	1	7.8e-06	=	NA	T/R	Minmal and maximal values of 3-5 experiments	33 hours	Oligonucleotide probes (fluorescence)
24	Geisenberger, O., Ammendola, A., Christensen, B. B., Molin, S., Schleifer, K. H., & Eberl, L. (1999). Monitoring the conjugal transfer of plasmid RP4 in activated sludge and in situ identification of the transconjugants. FEMS microbiology letters, 174(1), 9-17.	Environmental	Activated sludge	Activated sludge	Pseudomonas putida SM1443	Kanamycin and ampicillin resistance	Activated sludge	Indigenous bacteria in activated sludge	Not reported	pMA119 (RP4: :gfpmut3b)	1	5.12e-06	=	NA	T/R	Minmal and maximal values of 3-5 experiments	34 hours	Oligonucleotide probes (fluorescence)
24	Geisenberger, O., Ammendola, A., Christensen, B. B., Molin, S., Schleifer, K. H., & Eberl, L. (1999). Monitoring the conjugal transfer of plasmid RP4 in activated sludge and in situ identification of the transconjugants. FEMS microbiology letters, 174(1), 9-17.	Environmental	Activated sludge	Activated sludge	Pseudomonas putida SM1443	Kanamycin and ampicillin resistance	Activated sludge	Indigenous bacteria in activated sludge	Not reported	pMA119 (RP4: :gfpmut3b)	1	8.5e-06	=	NA	T/R	Minmal and maximal values of 3-5 experiments	35 hours	Oligonucleotide probes (fluorescence)
24	Geisenberger, O., Ammendola, A., Christensen, B. B., Molin, S., Schleifer, K. H., & Eberl, L. (1999). Monitoring the conjugal transfer of plasmid RP4 in activated sludge and in situ identification of the transconjugants. FEMS microbiology letters, 174(1), 9-17.	Environmental	Activated sludge	Activated sludge	Pseudomonas putida SM1443	Kanamycin and ampicillin resistance	Activated sludge	Indigenous bacteria in activated sludge	Not reported	pMA119 (RP4: :gfpmut3b)	1	6.85e-06	=	NA	T/R	Minmal and maximal values of 3-5 experiments	36 hours	Oligonucleotide probes (fluorescence)
25	Jiao, Y. N., Chen, H., Gao, R. X., Zhu, Y. G., & Rensing, C. (2017). Organic compounds stimulate horizontal transfer of antibiotic resistance genes in mixed wastewater treatment systems. Chemosphere, 184, 53-61.	Environmental	Agar	WWTP	E. coli HB101	Not reported	WWTP	E. coli NK5449	nalidixic acid and rifampicin	RP4	1	0.000216	=	NA	T/R	Not reported	12	Culture
25	Jiao, Y. N., Chen, H., Gao, R. X., Zhu, Y. G., & Rensing, C. (2017). Organic compounds stimulate horizontal transfer of antibiotic resistance genes in mixed wastewater treatment systems. Chemosphere, 184, 53-61.	Environmental	Agar	WWTP	E. coli HB101	Not reported	WWTP	E. coli NK5449	nalidixic acid and rifampicin	RP4	1	0.00350744	=	NA	T/R	Not reported	12	Culture
25	Jiao, Y. N., Chen, H., Gao, R. X., Zhu, Y. G., & Rensing, C. (2017). Organic compounds stimulate horizontal transfer of antibiotic resistance genes in mixed wastewater treatment systems. Chemosphere, 184, 53-61.	Environmental	Agar	WWTP	E. coli HB101	Not reported	WWTP	E. coli NK5449	nalidixic acid and rifampicin	RP4	1	0.00501756	=	NA	T/R	Not reported	12	Culture
25	Jiao, Y. N., Chen, H., Gao, R. X., Zhu, Y. G., & Rensing, C. (2017). Organic compounds stimulate horizontal transfer of antibiotic resistance genes in mixed wastewater treatment systems. Chemosphere, 184, 53-61.	Environmental	Agar	WWTP	E. coli HB101	Not reported	WWTP	E. coli NK5449	nalidixic acid and rifampicin	RP4	1	0.00500071	=	NA	T/R	Not reported	12	Culture
25	Jiao, Y. N., Chen, H., Gao, R. X., Zhu, Y. G., & Rensing, C. (2017). Organic compounds stimulate horizontal transfer of antibiotic resistance genes in mixed wastewater treatment systems. Chemosphere, 184, 53-61.	Environmental	Agar	WWTP	E. coli HB101	Not reported	WWTP	E. coli NK5449	nalidixic acid and rifampicin	RP4	1	0.012626	=	NA	T/R	Not reported	12	Culture
25	Jiao, Y. N., Chen, H., Gao, R. X., Zhu, Y. G., & Rensing, C. (2017). Organic compounds stimulate horizontal transfer of antibiotic resistance genes in mixed wastewater treatment systems. Chemosphere, 184, 53-61.	Environmental	Agar	WWTP	E. coli HB101	Not reported	WWTP	E. coli NK5449	nalidixic acid and rifampicin	RP4	1	0.0210891	=	NA	T/R	Not reported	12	Culture
25	Jiao, Y. N., Chen, H., Gao, R. X., Zhu, Y. G., & Rensing, C. (2017). Organic compounds stimulate horizontal transfer of antibiotic resistance genes in mixed wastewater treatment systems. Chemosphere, 184, 53-61.	Environmental	Agar	WWTP	E. coli HB101	Not reported	WWTP	E. coli NK5449	nalidixic acid and rifampicin	RP4	1	0.0272083	=	NA	T/R	Not reported	12	Culture
25	Jiao, Y. N., Chen, H., Gao, R. X., Zhu, Y. G., & Rensing, C. (2017). Organic compounds stimulate horizontal transfer of antibiotic resistance genes in mixed wastewater treatment systems. Chemosphere, 184, 53-61.	Environmental	Agar	WWTP	E. coli HB101	Not reported	WWTP	E. coli NK5449	nalidixic acid and rifampicin	RP4	1	0.0209432	=	NA	T/R	Not reported	12	Culture
25	Jiao, Y. N., Chen, H., Gao, R. X., Zhu, Y. G., & Rensing, C. (2017). Organic compounds stimulate horizontal transfer of antibiotic resistance genes in mixed wastewater treatment systems. Chemosphere, 184, 53-61.	Environmental	Agar	WWTP	E. coli HB101	Not reported	WWTP	E. coli NK5449	nalidixic acid and rifampicin	RP4	1	0.0476991	=	NA	T/R	Not reported	12	Culture
25	Jiao, Y. N., Chen, H., Gao, R. X., Zhu, Y. G., & Rensing, C. (2017). Organic compounds stimulate horizontal transfer of antibiotic resistance genes in mixed wastewater treatment systems. Chemosphere, 184, 53-61.	Environmental	Agar	WWTP	E. coli HB101	Not reported	WWTP	E. coli NK5449	nalidixic acid and rifampicin	RP4	1	0.0475286	=	NA	T/R	Not reported	12	Culture
25	Jiao, Y. N., Chen, H., Gao, R. X., Zhu, Y. G., & Rensing, C. (2017). Organic compounds stimulate horizontal transfer of antibiotic resistance genes in mixed wastewater treatment systems. Chemosphere, 184, 53-61.	Environmental	Agar	WWTP	E. coli HB101	Not reported	WWTP	E. coli NK5449	nalidixic acid and rifampicin	RP4	1	0.047369	=	NA	T/R	Not reported	12	Culture
25	Jiao, Y. N., Chen, H., Gao, R. X., Zhu, Y. G., & Rensing, C. (2017). Organic compounds stimulate horizontal transfer of antibiotic resistance genes in mixed wastewater treatment systems. Chemosphere, 184, 53-61.	Environmental	Agar	WWTP	E. coli HB101	Not reported	WWTP	E. coli NK5449	nalidixic acid and rifampicin	RP4	1	0.000197	=	NA	T/R	Not reported	12	Culture
25	Jiao, Y. N., Chen, H., Gao, R. X., Zhu, Y. G., & Rensing, C. (2017). Organic compounds stimulate horizontal transfer of antibiotic resistance genes in mixed wastewater treatment systems. Chemosphere, 184, 53-61.	Environmental	Agar	WWTP	E. coli HB101	Not reported	WWTP	E. coli NK5449	nalidixic acid and rifampicin	RP4	1	0.000925	=	NA	T/R	Not reported	12	Culture
25	Jiao, Y. N., Chen, H., Gao, R. X., Zhu, Y. G., & Rensing, C. (2017). Organic compounds stimulate horizontal transfer of antibiotic resistance genes in mixed wastewater treatment systems. Chemosphere, 184, 53-61.	Environmental	Agar	WWTP	E. coli HB101	Not reported	WWTP	E. coli NK5449	nalidixic acid and rifampicin	RP4	1	0.00138942	=	NA	T/R	Not reported	12	Culture
25	Jiao, Y. N., Chen, H., Gao, R. X., Zhu, Y. G., & Rensing, C. (2017). Organic compounds stimulate horizontal transfer of antibiotic resistance genes in mixed wastewater treatment systems. Chemosphere, 184, 53-61.	Environmental	Agar	WWTP	E. coli HB101	Not reported	WWTP	E. coli NK5449	nalidixic acid and rifampicin	RP4	1	0.00127082	=	NA	T/R	Not reported	12	Culture
25	Jiao, Y. N., Chen, H., Gao, R. X., Zhu, Y. G., & Rensing, C. (2017). Organic compounds stimulate horizontal transfer of antibiotic resistance genes in mixed wastewater treatment systems. Chemosphere, 184, 53-61.	Environmental	Agar	WWTP	E. coli HB101	Not reported	WWTP	E. coli NK5449	nalidixic acid and rifampicin	RP4	1	0.000907	=	NA	T/R	Not reported	12	Culture
25	Jiao, Y. N., Chen, H., Gao, R. X., Zhu, Y. G., & Rensing, C. (2017). Organic compounds stimulate horizontal transfer of antibiotic resistance genes in mixed wastewater treatment systems. Chemosphere, 184, 53-61.	Environmental	Agar	WWTP	E. coli HB101	Not reported	WWTP	E. coli NK5449	nalidixic acid and rifampicin	RP4	1	0.000932	=	NA	T/R	Not reported	12	Culture
25	Jiao, Y. N., Chen, H., Gao, R. X., Zhu, Y. G., & Rensing, C. (2017). Organic compounds stimulate horizontal transfer of antibiotic resistance genes in mixed wastewater treatment systems. Chemosphere, 184, 53-61.	Environmental	Agar	WWTP	E. coli HB101	Not reported	WWTP	E. coli NK5449	nalidixic acid and rifampicin	RP4	1	0.000771	=	NA	T/R	Not reported	12	Culture
25	Jiao, Y. N., Chen, H., Gao, R. X., Zhu, Y. G., & Rensing, C. (2017). Organic compounds stimulate horizontal transfer of antibiotic resistance genes in mixed wastewater treatment systems. Chemosphere, 184, 53-61.	Environmental	Agar	WWTP	E. coli HB101	Not reported	WWTP	E. coli NK5449	nalidixic acid and rifampicin	RP4	1	0.000618	=	NA	T/R	Not reported	12	Culture
25	Jiao, Y. N., Chen, H., Gao, R. X., Zhu, Y. G., & Rensing, C. (2017). Organic compounds stimulate horizontal transfer of antibiotic resistance genes in mixed wastewater treatment systems. Chemosphere, 184, 53-61.	Environmental	Agar	WWTP	E. coli HB101	Not reported	WWTP	E. coli NK5449	nalidixic acid and rifampicin	RP4	1	4.29e-05	=	NA	T/R	Not reported	12	Culture
25	Jiao, Y. N., Chen, H., Gao, R. X., Zhu, Y. G., & Rensing, C. (2017). Organic compounds stimulate horizontal transfer of antibiotic resistance genes in mixed wastewater treatment systems. Chemosphere, 184, 53-61.	Environmental	Agar	WWTP	E. coli HB101	Not reported	WWTP	E. coli NK5449	nalidixic acid and rifampicin	RP4	1	2.91e-05	=	NA	T/R	Not reported	12	Culture
25	Jiao, Y. N., Chen, H., Gao, R. X., Zhu, Y. G., & Rensing, C. (2017). Organic compounds stimulate horizontal transfer of antibiotic resistance genes in mixed wastewater treatment systems. Chemosphere, 184, 53-61.	Environmental	Agar	WWTP	E. coli HB101	Not reported	WWTP	E. coli NK5449	nalidixic acid and rifampicin	RP4	1	7.67e-05	=	NA	T/R	Not reported	12	Culture
25	Jiao, Y. N., Chen, H., Gao, R. X., Zhu, Y. G., & Rensing, C. (2017). Organic compounds stimulate horizontal transfer of antibiotic resistance genes in mixed wastewater treatment systems. Chemosphere, 184, 53-61.	Environmental	Agar	WWTP	E. coli HB101	Not reported	WWTP	E. coli NK5449	nalidixic acid and rifampicin	RP4	1	0.000239	=	NA	T/R	Not reported	12	Culture
25	Jiao, Y. N., Chen, H., Gao, R. X., Zhu, Y. G., & Rensing, C. (2017). Organic compounds stimulate horizontal transfer of antibiotic resistance genes in mixed wastewater treatment systems. Chemosphere, 184, 53-61.	Environmental	Agar	WWTP	E. coli HB101	Not reported	WWTP	E. coli NK5449	nalidixic acid and rifampicin	RP4	1	0.000101	=	NA	T/R	Not reported	12	Culture
25	Jiao, Y. N., Chen, H., Gao, R. X., Zhu, Y. G., & Rensing, C. (2017). Organic compounds stimulate horizontal transfer of antibiotic resistance genes in mixed wastewater treatment systems. Chemosphere, 184, 53-61.	Environmental	Agar	WWTP	E. coli HB101	Not reported	WWTP	E. coli NK5449	nalidixic acid and rifampicin	RP4	1	0.00014	=	NA	T/R	Not reported	12	Culture
25	Jiao, Y. N., Chen, H., Gao, R. X., Zhu, Y. G., & Rensing, C. (2017). Organic compounds stimulate horizontal transfer of antibiotic resistance genes in mixed wastewater treatment systems. Chemosphere, 184, 53-61.	Environmental	Agar	WWTP	E. coli HB101	Not reported	WWTP	E. coli NK5449	nalidixic acid and rifampicin	RP4	1	0.00105394	=	NA	T/R	Not reported	12	Culture
25	Jiao, Y. N., Chen, H., Gao, R. X., Zhu, Y. G., & Rensing, C. (2017). Organic compounds stimulate horizontal transfer of antibiotic resistance genes in mixed wastewater treatment systems. Chemosphere, 184, 53-61.	Environmental	Agar	WWTP	E. coli HB101	Not reported	WWTP	E. coli NK5449	nalidixic acid and rifampicin	RP4	1	0.00411173	=	NA	T/R	Not reported	12	Culture
25	Jiao, Y. N., Chen, H., Gao, R. X., Zhu, Y. G., & Rensing, C. (2017). Organic compounds stimulate horizontal transfer of antibiotic resistance genes in mixed wastewater treatment systems. Chemosphere, 184, 53-61.	Environmental	Agar	WWTP	E. coli HB101	Not reported	WWTP	E. coli NK5449	nalidixic acid and rifampicin	RP4	1	0.00280829	=	NA	T/R	Not reported	12	Culture
25	Jiao, Y. N., Chen, H., Gao, R. X., Zhu, Y. G., & Rensing, C. (2017). Organic compounds stimulate horizontal transfer of antibiotic resistance genes in mixed wastewater treatment systems. Chemosphere, 184, 53-61.	Environmental	Agar	WWTP	E. coli HB101	Not reported	WWTP	E. coli NK5449	nalidixic acid and rifampicin	RP4	1	0.00941499	=	NA	T/R	Not reported	12	Culture
25	Jiao, Y. N., Chen, H., Gao, R. X., Zhu, Y. G., & Rensing, C. (2017). Organic compounds stimulate horizontal transfer of antibiotic resistance genes in mixed wastewater treatment systems. Chemosphere, 184, 53-61.	Environmental	Agar	WWTP	E. coli HB101	Not reported	WWTP	E. coli NK5449	nalidixic acid and rifampicin	RP4	1	0.0130417	=	NA	T/R	Not reported	12	Culture
25	Jiao, Y. N., Chen, H., Gao, R. X., Zhu, Y. G., & Rensing, C. (2017). Organic compounds stimulate horizontal transfer of antibiotic resistance genes in mixed wastewater treatment systems. Chemosphere, 184, 53-61.	Environmental	Agar	WWTP	E. coli HB101	Not reported	WWTP	E. coli NK5449	nalidixic acid and rifampicin	RP4	1	0.013342	=	NA	T/R	Not reported	12	Culture
25	Jiao, Y. N., Chen, H., Gao, R. X., Zhu, Y. G., & Rensing, C. (2017). Organic compounds stimulate horizontal transfer of antibiotic resistance genes in mixed wastewater treatment systems. Chemosphere, 184, 53-61.	Environmental	Agar	WWTP	E. coli HB101	Not reported	WWTP	E. coli NK5449	nalidixic acid and rifampicin	RP4	1	0.0231974	=	NA	T/R	Not reported	12	Culture
25	Jiao, Y. N., Chen, H., Gao, R. X., Zhu, Y. G., & Rensing, C. (2017). Organic compounds stimulate horizontal transfer of antibiotic resistance genes in mixed wastewater treatment systems. Chemosphere, 184, 53-61.	Environmental	Agar	WWTP	E. coli HB101	Not reported	WWTP	E. coli NK5449	nalidixic acid and rifampicin	RP4	1	0.0249602	=	NA	T/R	Not reported	12	Culture
25	Jiao, Y. N., Chen, H., Gao, R. X., Zhu, Y. G., & Rensing, C. (2017). Organic compounds stimulate horizontal transfer of antibiotic resistance genes in mixed wastewater treatment systems. Chemosphere, 184, 53-61.	Environmental	Agar	WWTP	E. coli HB101	Not reported	WWTP	E. coli NK5449	nalidixic acid and rifampicin	RP4	1	6.36e-05	=	NA	T/R	Not reported	12	Culture
25	Jiao, Y. N., Chen, H., Gao, R. X., Zhu, Y. G., & Rensing, C. (2017). Organic compounds stimulate horizontal transfer of antibiotic resistance genes in mixed wastewater treatment systems. Chemosphere, 184, 53-61.	Environmental	Agar	WWTP	E. coli HB101	Not reported	WWTP	E. coli NK5449	nalidixic acid and rifampicin	RP4	1	0.000664	=	NA	T/R	Not reported	12	Culture
25	Jiao, Y. N., Chen, H., Gao, R. X., Zhu, Y. G., & Rensing, C. (2017). Organic compounds stimulate horizontal transfer of antibiotic resistance genes in mixed wastewater treatment systems. Chemosphere, 184, 53-61.	Environmental	Agar	WWTP	E. coli HB101	Not reported	WWTP	E. coli NK5449	nalidixic acid and rifampicin	RP4	1	0.00066	=	NA	T/R	Not reported	12	Culture
25	Jiao, Y. N., Chen, H., Gao, R. X., Zhu, Y. G., & Rensing, C. (2017). Organic compounds stimulate horizontal transfer of antibiotic resistance genes in mixed wastewater treatment systems. Chemosphere, 184, 53-61.	Environmental	Agar	WWTP	E. coli HB101	Not reported	WWTP	E. coli NK5449	nalidixic acid and rifampicin	RP4	1	0.000706	=	NA	T/R	Not reported	12	Culture
25	Jiao, Y. N., Chen, H., Gao, R. X., Zhu, Y. G., & Rensing, C. (2017). Organic compounds stimulate horizontal transfer of antibiotic resistance genes in mixed wastewater treatment systems. Chemosphere, 184, 53-61.	Environmental	Agar	WWTP	E. coli HB101	Not reported	WWTP	E. coli NK5449	nalidixic acid and rifampicin	RP4	1	0.000633	=	NA	T/R	Not reported	12	Culture
25	Jiao, Y. N., Chen, H., Gao, R. X., Zhu, Y. G., & Rensing, C. (2017). Organic compounds stimulate horizontal transfer of antibiotic resistance genes in mixed wastewater treatment systems. Chemosphere, 184, 53-61.	Environmental	Agar	WWTP	E. coli HB101	Not reported	WWTP	E. coli NK5449	nalidixic acid and rifampicin	RP4	1	7.7e-05	=	NA	T/R	Not reported	12	Culture
25	Jiao, Y. N., Chen, H., Gao, R. X., Zhu, Y. G., & Rensing, C. (2017). Organic compounds stimulate horizontal transfer of antibiotic resistance genes in mixed wastewater treatment systems. Chemosphere, 184, 53-61.	Environmental	Agar	WWTP	E. coli HB101	Not reported	WWTP	E. coli NK5449	nalidixic acid and rifampicin	RP4	1	3.86e-05	=	NA	T/R	Not reported	12	Culture
25	Jiao, Y. N., Chen, H., Gao, R. X., Zhu, Y. G., & Rensing, C. (2017). Organic compounds stimulate horizontal transfer of antibiotic resistance genes in mixed wastewater treatment systems. Chemosphere, 184, 53-61.	Environmental	Agar	WWTP	E. coli HB101	Not reported	WWTP	E. coli NK5449	nalidixic acid and rifampicin	RP4	1	2.55e-05	=	NA	T/R	Not reported	12	Culture
25	Jiao, Y. N., Chen, H., Gao, R. X., Zhu, Y. G., & Rensing, C. (2017). Organic compounds stimulate horizontal transfer of antibiotic resistance genes in mixed wastewater treatment systems. Chemosphere, 184, 53-61.	Environmental	Agar	WWTP	E. coli HB101	Not reported	WWTP	E. coli NK5449	nalidixic acid and rifampicin	RP4	1	1.07e-05	=	NA	T/R	Not reported	12	Culture
25	Jiao, Y. N., Chen, H., Gao, R. X., Zhu, Y. G., & Rensing, C. (2017). Organic compounds stimulate horizontal transfer of antibiotic resistance genes in mixed wastewater treatment systems. Chemosphere, 184, 53-61.	Environmental	Agar	WWTP	E. coli HB101	Not reported	WWTP	E. coli NK5449	nalidixic acid and rifampicin	RP4	1	6.41e-06	=	NA	T/R	Not reported	12	Culture
25	Jiao, Y. N., Chen, H., Gao, R. X., Zhu, Y. G., & Rensing, C. (2017). Organic compounds stimulate horizontal transfer of antibiotic resistance genes in mixed wastewater treatment systems. Chemosphere, 184, 53-61.	Environmental	Agar	WWTP	E. coli HB101	Not reported	WWTP	E. coli NK5449	nalidixic acid and rifampicin	RP4	1	2.26e-06	=	NA	T/R	Not reported	12	Culture
25	Jiao, Y. N., Chen, H., Gao, R. X., Zhu, Y. G., & Rensing, C. (2017). Organic compounds stimulate horizontal transfer of antibiotic resistance genes in mixed wastewater treatment systems. Chemosphere, 184, 53-61.	Environmental	Agar	WWTP	E. coli HB101	Not reported	WWTP	E. coli NK5449	nalidixic acid and rifampicin	RP4	1	4.84e-05	=	NA	T/R	Not reported	12	Culture
25	Jiao, Y. N., Chen, H., Gao, R. X., Zhu, Y. G., & Rensing, C. (2017). Organic compounds stimulate horizontal transfer of antibiotic resistance genes in mixed wastewater treatment systems. Chemosphere, 184, 53-61.	Environmental	Agar	WWTP	E. coli HB101	Not reported	WWTP	E. coli NK5449	nalidixic acid and rifampicin	RP4	1	0.000196	=	NA	T/R	Not reported	12	Culture
25	Jiao, Y. N., Chen, H., Gao, R. X., Zhu, Y. G., & Rensing, C. (2017). Organic compounds stimulate horizontal transfer of antibiotic resistance genes in mixed wastewater treatment systems. Chemosphere, 184, 53-61.	Environmental	Agar	WWTP	E. coli HB101	Not reported	WWTP	E. coli NK5449	nalidixic acid and rifampicin	RP4	1	0.000335	=	NA	T/R	Not reported	12	Culture
25	Jiao, Y. N., Chen, H., Gao, R. X., Zhu, Y. G., & Rensing, C. (2017). Organic compounds stimulate horizontal transfer of antibiotic resistance genes in mixed wastewater treatment systems. Chemosphere, 184, 53-61.	Environmental	Agar	WWTP	E. coli HB101	Not reported	WWTP	E. coli NK5449	nalidixic acid and rifampicin	RP4	1	0.000478	=	NA	T/R	Not reported	12	Culture
25	Jiao, Y. N., Chen, H., Gao, R. X., Zhu, Y. G., & Rensing, C. (2017). Organic compounds stimulate horizontal transfer of antibiotic resistance genes in mixed wastewater treatment systems. Chemosphere, 184, 53-61.	Environmental	Agar	WWTP	E. coli HB101	Not reported	WWTP	E. coli NK5449	nalidixic acid and rifampicin	RP4	1	0.0010522	=	NA	T/R	Not reported	12	Culture
25	Jiao, Y. N., Chen, H., Gao, R. X., Zhu, Y. G., & Rensing, C. (2017). Organic compounds stimulate horizontal transfer of antibiotic resistance genes in mixed wastewater treatment systems. Chemosphere, 184, 53-61.	Environmental	Agar	WWTP	E. coli HB101	Not reported	WWTP	E. coli NK5449	nalidixic acid and rifampicin	RP4	1	0.00122574	=	NA	T/R	Not reported	12	Culture
25	Jiao, Y. N., Chen, H., Gao, R. X., Zhu, Y. G., & Rensing, C. (2017). Organic compounds stimulate horizontal transfer of antibiotic resistance genes in mixed wastewater treatment systems. Chemosphere, 184, 53-61.	Environmental	Agar	WWTP	E. coli HB101	Not reported	WWTP	E. coli NK5449	nalidixic acid and rifampicin	RP4	1	0.00198766	=	NA	T/R	Not reported	12	Culture
25	Jiao, Y. N., Chen, H., Gao, R. X., Zhu, Y. G., & Rensing, C. (2017). Organic compounds stimulate horizontal transfer of antibiotic resistance genes in mixed wastewater treatment systems. Chemosphere, 184, 53-61.	Environmental	Agar	WWTP	E. coli HB101	Not reported	WWTP	E. coli NK5449	nalidixic acid and rifampicin	RP4	1	0.0022006	=	NA	T/R	Not reported	12	Culture
25	Jiao, Y. N., Chen, H., Gao, R. X., Zhu, Y. G., & Rensing, C. (2017). Organic compounds stimulate horizontal transfer of antibiotic resistance genes in mixed wastewater treatment systems. Chemosphere, 184, 53-61.	Environmental	Agar	WWTP	E. coli HB101	Not reported	WWTP	E. coli NK5449	nalidixic acid and rifampicin	RP4	1	0.00256354	=	NA	T/R	Not reported	12	Culture
25	Jiao, Y. N., Chen, H., Gao, R. X., Zhu, Y. G., & Rensing, C. (2017). Organic compounds stimulate horizontal transfer of antibiotic resistance genes in mixed wastewater treatment systems. Chemosphere, 184, 53-61.	Environmental	Agar	WWTP	E. coli HB101	Not reported	WWTP	E. coli NK5449	nalidixic acid and rifampicin	RP4	1	0.00243635	=	NA	T/R	Not reported	12	Culture
25	Jiao, Y. N., Chen, H., Gao, R. X., Zhu, Y. G., & Rensing, C. (2017). Organic compounds stimulate horizontal transfer of antibiotic resistance genes in mixed wastewater treatment systems. Chemosphere, 184, 53-61.	Environmental	Agar	WWTP	E. coli HB101	Not reported	WWTP	E. coli NK5449	nalidixic acid and rifampicin	RP4	1	0.00225731	=	NA	T/R	Not reported	12	Culture
25	Jiao, Y. N., Chen, H., Gao, R. X., Zhu, Y. G., & Rensing, C. (2017). Organic compounds stimulate horizontal transfer of antibiotic resistance genes in mixed wastewater treatment systems. Chemosphere, 184, 53-61.	Environmental	Agar	WWTP	E. coli HB101	Not reported	WWTP	E. coli NK5449	nalidixic acid and rifampicin	RP4	1	1.36e-05	=	NA	T/R	Not reported	12	Culture
25	Jiao, Y. N., Chen, H., Gao, R. X., Zhu, Y. G., & Rensing, C. (2017). Organic compounds stimulate horizontal transfer of antibiotic resistance genes in mixed wastewater treatment systems. Chemosphere, 184, 53-61.	Environmental	Agar	WWTP	E. coli HB101	Not reported	WWTP	E. coli NK5449	nalidixic acid and rifampicin	RP4	1	2.76e-05	=	NA	T/R	Not reported	12	Culture
25	Jiao, Y. N., Chen, H., Gao, R. X., Zhu, Y. G., & Rensing, C. (2017). Organic compounds stimulate horizontal transfer of antibiotic resistance genes in mixed wastewater treatment systems. Chemosphere, 184, 53-61.	Environmental	Agar	WWTP	E. coli HB101	Not reported	WWTP	E. coli NK5449	nalidixic acid and rifampicin	RP4	1	2.76e-05	=	NA	T/R	Not reported	12	Culture
25	Jiao, Y. N., Chen, H., Gao, R. X., Zhu, Y. G., & Rensing, C. (2017). Organic compounds stimulate horizontal transfer of antibiotic resistance genes in mixed wastewater treatment systems. Chemosphere, 184, 53-61.	Environmental	Agar	WWTP	E. coli HB101	Not reported	WWTP	E. coli NK5449	nalidixic acid and rifampicin	RP4	1	4.24e-05	=	NA	T/R	Not reported	12	Culture
25	Jiao, Y. N., Chen, H., Gao, R. X., Zhu, Y. G., & Rensing, C. (2017). Organic compounds stimulate horizontal transfer of antibiotic resistance genes in mixed wastewater treatment systems. Chemosphere, 184, 53-61.	Environmental	Agar	WWTP	E. coli HB101	Not reported	WWTP	E. coli NK5449	nalidixic acid and rifampicin	RP4	1	5.06e-05	=	NA	T/R	Not reported	12	Culture
25	Jiao, Y. N., Chen, H., Gao, R. X., Zhu, Y. G., & Rensing, C. (2017). Organic compounds stimulate horizontal transfer of antibiotic resistance genes in mixed wastewater treatment systems. Chemosphere, 184, 53-61.	Environmental	Agar	WWTP	E. coli HB101	Not reported	WWTP	E. coli NK5449	nalidixic acid and rifampicin	RP4	1	5.89e-05	=	NA	T/R	Not reported	12	Culture
25	Jiao, Y. N., Chen, H., Gao, R. X., Zhu, Y. G., & Rensing, C. (2017). Organic compounds stimulate horizontal transfer of antibiotic resistance genes in mixed wastewater treatment systems. Chemosphere, 184, 53-61.	Environmental	Agar	WWTP	E. coli HB101	Not reported	WWTP	E. coli NK5449	nalidixic acid and rifampicin	RP4	1	1.47e-05	=	NA	T/R	Not reported	12	Culture
25	Jiao, Y. N., Chen, H., Gao, R. X., Zhu, Y. G., & Rensing, C. (2017). Organic compounds stimulate horizontal transfer of antibiotic resistance genes in mixed wastewater treatment systems. Chemosphere, 184, 53-61.	Environmental	Agar	WWTP	E. coli HB101	Not reported	WWTP	E. coli NK5449	nalidixic acid and rifampicin	RP4	1	1.3e-05	=	NA	T/R	Not reported	12	Culture
25	Jiao, Y. N., Chen, H., Gao, R. X., Zhu, Y. G., & Rensing, C. (2017). Organic compounds stimulate horizontal transfer of antibiotic resistance genes in mixed wastewater treatment systems. Chemosphere, 184, 53-61.	Environmental	Agar	WWTP	E. coli HB101	Not reported	WWTP	E. coli NK5449	nalidixic acid and rifampicin	RP4	1	1.33e-05	=	NA	T/R	Not reported	12	Culture
25	Jiao, Y. N., Chen, H., Gao, R. X., Zhu, Y. G., & Rensing, C. (2017). Organic compounds stimulate horizontal transfer of antibiotic resistance genes in mixed wastewater treatment systems. Chemosphere, 184, 53-61.	Environmental	Agar	WWTP	E. coli HB101	Not reported	WWTP	E. coli NK5449	nalidixic acid and rifampicin	RP4	1	5.37e-06	=	NA	T/R	Not reported	12	Culture
25	Jiao, Y. N., Chen, H., Gao, R. X., Zhu, Y. G., & Rensing, C. (2017). Organic compounds stimulate horizontal transfer of antibiotic resistance genes in mixed wastewater treatment systems. Chemosphere, 184, 53-61.	Environmental	Agar	WWTP	E. coli HB101	Not reported	WWTP	E. coli NK5449	nalidixic acid and rifampicin	RP4	1	2.28e-06	=	NA	T/R	Not reported	12	Culture
26	Dang, B., Mao, D., Xu, Y., & Luo, Y. (2017). Conjugative multi-resistant plasmids in Haihe River and their impacts on the abundance and spatial distribution of antibiotic resistance genes. Water research, 111, 81-91.	Environmental	Broth	River water sediment	E. coli CV601	ampicillin, imipenem	Laboratory collection	E. coli J53	azide and nalidixic acid	pGA45	1	0.00781	=	0.00715	T/R	Not reported	16	Culture
26	Dang, B., Mao, D., Xu, Y., & Luo, Y. (2017). Conjugative multi-resistant plasmids in Haihe River and their impacts on the abundance and spatial distribution of antibiotic resistance genes. Water research, 111, 81-91.	Environmental	Broth	River water sediment	E. coli CV601	ampicillin, gentamcin, erythromycin	Laboratory collection	E. coli J53	azide and nalidixic acid	pA15	1	0.533	=	0.061	T/R	Not reported	16	Culture
26	Dang, B., Mao, D., Xu, Y., & Luo, Y. (2017). Conjugative multi-resistant plasmids in Haihe River and their impacts on the abundance and spatial distribution of antibiotic resistance genes. Water research, 111, 81-91.	Environmental	Broth	River water sediment	E. coli CV601	ampicillin, erythromycin	Laboratory collection	E. coli J53	azide and nalidixic acid	pGA45	1	0.748	=	0.191	T/R	Not reported	16	Culture
26	Dang, B., Mao, D., Xu, Y., & Luo, Y. (2017). Conjugative multi-resistant plasmids in Haihe River and their impacts on the abundance and spatial distribution of antibiotic resistance genes. Water research, 111, 81-91.	Environmental	Broth	River water sediment	E. coli CV601	ampicilin, gentamicin, tetracycline, erythromycin, sulfamethoxazole	Laboratory collection	E. coli J53	azide and nalidixic acid	pG4	1	0.671	=	0.221	T/R	Not reported	16	Culture
26	Dang, B., Mao, D., Xu, Y., & Luo, Y. (2017). Conjugative multi-resistant plasmids in Haihe River and their impacts on the abundance and spatial distribution of antibiotic resistance genes. Water research, 111, 81-91.	Environmental	Broth	River water sediment	E. coli CV601	ampicillin, gentamcin, erythromycin	Laboratory collection	E. coli J53	azide and nalidixic acid	pG3	1	0.436	=	0.139	T/R	Not reported	16	Culture
26	Dang, B., Mao, D., Xu, Y., & Luo, Y. (2017). Conjugative multi-resistant plasmids in Haihe River and their impacts on the abundance and spatial distribution of antibiotic resistance genes. Water research, 111, 81-91.	Environmental	Broth	River water sediment	E. coli CV601	ampicillin, tetracycline	Laboratory collection	E. coli J53	azide and nalidixic acid	pJT1	1	0.13	=	0.043	T/R	Not reported	16	Culture
26	Dang, B., Mao, D., Xu, Y., & Luo, Y. (2017). Conjugative multi-resistant plasmids in Haihe River and their impacts on the abundance and spatial distribution of antibiotic resistance genes. Water research, 111, 81-91.	Environmental	Broth	River water sediment	E. coli CV601	tetracycline	Laboratory collection	E. coli J53	azide and nalidixic acid	pFTC1	1	0.0213	=	0.0082	T/R	Not reported	16	Culture
26	Dang, B., Mao, D., Xu, Y., & Luo, Y. (2017). Conjugative multi-resistant plasmids in Haihe River and their impacts on the abundance and spatial distribution of antibiotic resistance genes. Water research, 111, 81-91.	Environmental	Broth	River water sediment	E. coli CV601	erythromycin	Laboratory collection	E. coli J53	azide and nalidixic acid	pFE1	1	0.0066	=	0.00383	T/R	Not reported	16	Culture
26	Dang, B., Mao, D., Xu, Y., & Luo, Y. (2017). Conjugative multi-resistant plasmids in Haihe River and their impacts on the abundance and spatial distribution of antibiotic resistance genes. Water research, 111, 81-91.	Environmental	Broth	River water sediment	E. coli CV601	ampicillin, sulfamethoxazole, erythromycin	Laboratory collection	E. coli J53	azide and nalidixic acid	pNA6	1	0.384	=	0.305	T/R	Not reported	16	Culture
26	Dang, B., Mao, D., Xu, Y., & Luo, Y. (2017). Conjugative multi-resistant plasmids in Haihe River and their impacts on the abundance and spatial distribution of antibiotic resistance genes. Water research, 111, 81-91.	Environmental	Broth	River water sediment	E. coli CV601	ampicllin	Laboratory collection	E. coli J53	azide and nalidixic acid	pNA11	1	0.000426	=	9.2e-05	T/R	Not reported	16	Culture
26	Dang, B., Mao, D., Xu, Y., & Luo, Y. (2017). Conjugative multi-resistant plasmids in Haihe River and their impacts on the abundance and spatial distribution of antibiotic resistance genes. Water research, 111, 81-91.	Environmental	Broth	River water sediment	E. coli CV601	tetracycline, erythromycin	Laboratory collection	E. coli J53	azide and nalidixic acid	pNTC6	1	0.208	=	0.068	T/R	Not reported	16	Culture
26	Dang, B., Mao, D., Xu, Y., & Luo, Y. (2017). Conjugative multi-resistant plasmids in Haihe River and their impacts on the abundance and spatial distribution of antibiotic resistance genes. Water research, 111, 81-91.	Environmental	Broth	River water sediment	E. coli CV601	tetracycline	Laboratory collection	E. coli J53	azide and nalidixic acid	pZTC3	1	8.17e-05	=	9.6e-06	T/R	Not reported	16	Culture
26	Dang, B., Mao, D., Xu, Y., & Luo, Y. (2017). Conjugative multi-resistant plasmids in Haihe River and their impacts on the abundance and spatial distribution of antibiotic resistance genes. Water research, 111, 81-91.	Environmental	Broth	River water sediment	E. coli CV601	sulfamethoxazole, tetracycline	Laboratory collection	E. coli J53	azide and nalidixic acid	pZTC11	1	0.0308	=	0.0091	T/R	Not reported	16	Culture
26	Dang, B., Mao, D., Xu, Y., & Luo, Y. (2017). Conjugative multi-resistant plasmids in Haihe River and their impacts on the abundance and spatial distribution of antibiotic resistance genes. Water research, 111, 81-91.	Environmental	Broth	River water sediment	E. coli CV601	streptomycin, ampicillin, tetracycline, sulfamethoxazole	Laboratory collection	E. coli J53	azide and nalidixic acid	pS21	1	8.48e-07	=	4.67e-07	T/R	Not reported	16	Culture
26	Dang, B., Mao, D., Xu, Y., & Luo, Y. (2017). Conjugative multi-resistant plasmids in Haihe River and their impacts on the abundance and spatial distribution of antibiotic resistance genes. Water research, 111, 81-91.	Environmental	Broth	River water sediment	E. coli CV601	streptomycin, ampicillin, tetracycline, sulfamethoxazole, gentamicin, erythromycin	Laboratory collection	E. coli J53	azide and nalidixic acid	pS17	1	2.13e-06	=	5e-07	T/R	Not reported	16	Culture
26	Dang, B., Mao, D., Xu, Y., & Luo, Y. (2017). Conjugative multi-resistant plasmids in Haihe River and their impacts on the abundance and spatial distribution of antibiotic resistance genes. Water research, 111, 81-91.	Environmental	Broth	River water sediment	E. coli CV601	streptomycin, ampicillin, tetracycline, sulfamethoxazole	Laboratory collection	E. coli J53	azide and nalidixic acid	pS26	1	1.27e-06	=	1.25e-06	T/R	Not reported	16	Culture
26	Dang, B., Mao, D., Xu, Y., & Luo, Y. (2017). Conjugative multi-resistant plasmids in Haihe River and their impacts on the abundance and spatial distribution of antibiotic resistance genes. Water research, 111, 81-91.	Environmental	Broth	River water sediment	E. coli CV601	streptomycin, ampicillin,sulfamethoxazole	Laboratory collection	E. coli J53	azide and nalidixic acid	pS46	1	2.5e-06	=	9.1e-07	T/R	Not reported	16	Culture
26	Dang, B., Mao, D., Xu, Y., & Luo, Y. (2017). Conjugative multi-resistant plasmids in Haihe River and their impacts on the abundance and spatial distribution of antibiotic resistance genes. Water research, 111, 81-91.	Environmental	Broth	River water sediment	E. coli CV601	ampicllin, gentamicin, tetracycline	Laboratory collection	E. coli J53	azide and nalidixic acid	pYG1	1	0.0453	=	0.0282	T/R	Not reported	16	Culture
26	Dang, B., Mao, D., Xu, Y., & Luo, Y. (2017). Conjugative multi-resistant plasmids in Haihe River and their impacts on the abundance and spatial distribution of antibiotic resistance genes. Water research, 111, 81-91.	Environmental	Broth	River water sediment	E. coli CV601	erythromycin	Laboratory collection	E. coli J53	azide and nalidixic acid	pYE1	1	0.00306	=	0.00163	T/R	Not reported	16	Culture
26	Dang, B., Mao, D., Xu, Y., & Luo, Y. (2017). Conjugative multi-resistant plasmids in Haihe River and their impacts on the abundance and spatial distribution of antibiotic resistance genes. Water research, 111, 81-91.	Environmental	Broth	River water sediment	E. coli CV601	streptomycin	Laboratory collection	E. coli J53	azide and nalidixic acid	pYJS1	1	NA	NA	NA	T/R	Not reported	16	Culture
26	Dang, B., Mao, D., Xu, Y., & Luo, Y. (2017). Conjugative multi-resistant plasmids in Haihe River and their impacts on the abundance and spatial distribution of antibiotic resistance genes. Water research, 111, 81-91.	Environmental	Broth	River water sediment	E. coli CV601	streptomycin, sulfamethoxazole	Laboratory collection	E. coli J53	azide and nalidixic acid	pYJS2	1	0.0824	=	0.0083	T/R	Not reported	16	Culture
26	Dang, B., Mao, D., Xu, Y., & Luo, Y. (2017). Conjugative multi-resistant plasmids in Haihe River and their impacts on the abundance and spatial distribution of antibiotic resistance genes. Water research, 111, 81-91.	Environmental	Broth	River water sediment	E. coli CV601	streptomycin, sulfamethoxazole, tetracycline	Laboratory collection	E. coli J53	azide and nalidixic acid	pYJS6	1	0.0714	=	0.02	T/R	Not reported	16	Culture
26	Dang, B., Mao, D., Xu, Y., & Luo, Y. (2017). Conjugative multi-resistant plasmids in Haihe River and their impacts on the abundance and spatial distribution of antibiotic resistance genes. Water research, 111, 81-91.	Environmental	Broth	River water sediment	E. coli CV601	streptomycin, tetracycline	Laboratory collection	E. coli J53	azide and nalidixic acid	pDTC31	1	0.0108	=	0.0016	T/R	Not reported	16	Culture
26	Dang, B., Mao, D., Xu, Y., & Luo, Y. (2017). Conjugative multi-resistant plasmids in Haihe River and their impacts on the abundance and spatial distribution of antibiotic resistance genes. Water research, 111, 81-91.	Environmental	Broth	River water sediment	E. coli CV601	streptomycin, sulfamethoxazole, tetracycline	Laboratory collection	E. coli J53	azide and nalidixic acid	pDTC28	1	0.0118	=	0.0027	T/R	Not reported	16	Culture
26	Dang, B., Mao, D., Xu, Y., & Luo, Y. (2017). Conjugative multi-resistant plasmids in Haihe River and their impacts on the abundance and spatial distribution of antibiotic resistance genes. Water research, 111, 81-91.	Environmental	Broth	River water sediment	E. coli CV601	sulfamethoxazole, tetracycline, streptomycin, erythromycin	Laboratory collection	E. coli J53	azide and nalidixic acid	pDTC33	1	0.0178	=	0.0059	T/R	Not reported	16	Culture
26	Dang, B., Mao, D., Xu, Y., & Luo, Y. (2017). Conjugative multi-resistant plasmids in Haihe River and their impacts on the abundance and spatial distribution of antibiotic resistance genes. Water research, 111, 81-91.	Environmental	Broth	River water sediment	E. coli CV601	streptomycin, tetracycline, erythromycin	Laboratory collection	E. coli J53	azide and nalidixic acid	pDTC44	1	0.0182	=	0.0067	T/R	Not reported	16	Culture
27	Fernandez Astorga, A., de Aranguiz, A. F., Pocino, M., Umaran, A., & Cisterna, R. (1992). Conjugal transfer of R plasmids to and from Enterobacteriaceae isolated from sewage. Journal of applied bacteriology, 72(5), 381-385.	Environmental	Broth	Sewage	Citrobacter freundii	resistant to ampicillin and sensitive to nalidixic acid	Laboratory collection	Escherirhia coli K-12 RS19	Not reported	R	1	4e-05	=	NA	T/D	Not reported	2	Culture
27	Fernandez Astorga, A., de Aranguiz, A. F., Pocino, M., Umaran, A., & Cisterna, R. (1992). Conjugal transfer of R plasmids to and from Enterobacteriaceae isolated from sewage. Journal of applied bacteriology, 72(5), 381-385.	Environmental	Broth	Sewage	Citrobacter freundii	resistant to ampicillin and sensitive to nalidixic acid	Laboratory collection	Escherirhia coli K-12 RS33	Not reported	R	1	0.0004	=	NA	T/D	Not reported	2	Culture
27	Fernandez Astorga, A., de Aranguiz, A. F., Pocino, M., Umaran, A., & Cisterna, R. (1992). Conjugal transfer of R plasmids to and from Enterobacteriaceae isolated from sewage. Journal of applied bacteriology, 72(5), 381-385.	Environmental	Broth	Sewage	Citrobacter freundii	resistant to ampicillin and sensitive to nalidixic acid	Laboratory collection	Escherirhia coli K-12 RS54	Not reported	R	1	0.00085	=	NA	T/D	Not reported	2	Culture
27	Fernandez Astorga, A., de Aranguiz, A. F., Pocino, M., Umaran, A., & Cisterna, R. (1992). Conjugal transfer of R plasmids to and from Enterobacteriaceae isolated from sewage. Journal of applied bacteriology, 72(5), 381-385.	Environmental	Broth	Sewage	Enterobacter cloacae	resistant to ampicillin and sensitive to nalidixic acid	Laboratory collection	Escherirhia coli K-12 RS18	Not reported	R	1	0.00056	=	NA	T/D	Not reported	2	Culture
27	Fernandez Astorga, A., de Aranguiz, A. F., Pocino, M., Umaran, A., & Cisterna, R. (1992). Conjugal transfer of R plasmids to and from Enterobacteriaceae isolated from sewage. Journal of applied bacteriology, 72(5), 381-385.	Environmental	Broth	Sewage	Escherichia coli	resistant to ampicillin and sensitive to nalidixic acid	Laboratory collection	Escherirhia coli K-12 RS42	Not reported	R	1	0.00018	=	NA	T/D	Not reported	2	Culture
27	Fernandez Astorga, A., de Aranguiz, A. F., Pocino, M., Umaran, A., & Cisterna, R. (1992). Conjugal transfer of R plasmids to and from Enterobacteriaceae isolated from sewage. Journal of applied bacteriology, 72(5), 381-385.	Environmental	Broth	Sewage	Escherichia coli	resistant to ampicillin and sensitive to nalidixic acid	Laboratory collection	Escherirhia coli K-12 RS63	Not reported	R	1	0.0032	=	NA	T/D	Not reported	2	Culture
27	Fernandez Astorga, A., de Aranguiz, A. F., Pocino, M., Umaran, A., & Cisterna, R. (1992). Conjugal transfer of R plasmids to and from Enterobacteriaceae isolated from sewage. Journal of applied bacteriology, 72(5), 381-385.	Environmental	Sterile raw sewage	Sewage	Citrobacter freundii	resistant to ampicillin and sensitive to nalidixic acid	Laboratory collection	Escherirhia coli K-12 RS19	Not reported	R	1	0.00083	=	NA	T/D	Not reported	18	Culture
27	Fernandez Astorga, A., de Aranguiz, A. F., Pocino, M., Umaran, A., & Cisterna, R. (1992). Conjugal transfer of R plasmids to and from Enterobacteriaceae isolated from sewage. Journal of applied bacteriology, 72(5), 381-385.	Environmental	Sterile raw sewage	Sewage	Citrobacter freundii	resistant to ampicillin and sensitive to nalidixic acid	Laboratory collection	Escherirhia coli K-12 RS33	Not reported	R	1	0.00053	=	NA	T/D	Not reported	18	Culture
27	Fernandez Astorga, A., de Aranguiz, A. F., Pocino, M., Umaran, A., & Cisterna, R. (1992). Conjugal transfer of R plasmids to and from Enterobacteriaceae isolated from sewage. Journal of applied bacteriology, 72(5), 381-385.	Environmental	Sterile raw sewage	Sewage	Citrobacter freundii	resistant to ampicillin and sensitive to nalidixic acid	Laboratory collection	Escherirhia coli K-12 RS54	Not reported	R	1	0.00076	=	NA	T/D	Not reported	18	Culture
27	Fernandez Astorga, A., de Aranguiz, A. F., Pocino, M., Umaran, A., & Cisterna, R. (1992). Conjugal transfer of R plasmids to and from Enterobacteriaceae isolated from sewage. Journal of applied bacteriology, 72(5), 381-385.	Environmental	Sterile raw sewage	Sewage	Enterobacter cloacae	resistant to ampicillin and sensitive to nalidixic acid	Laboratory collection	Escherirhia coli K-12 RS18	Not reported	R	1	0.00044	=	NA	T/D	Not reported	18	Culture
27	Fernandez Astorga, A., de Aranguiz, A. F., Pocino, M., Umaran, A., & Cisterna, R. (1992). Conjugal transfer of R plasmids to and from Enterobacteriaceae isolated from sewage. Journal of applied bacteriology, 72(5), 381-385.	Environmental	Sterile raw sewage	Sewage	Escherichia coli	resistant to ampicillin and sensitive to nalidixic acid	Laboratory collection	Escherirhia coli K-12 RS42	Not reported	R	1	0.00066	=	NA	T/D	Not reported	18	Culture
27	Fernandez Astorga, A., de Aranguiz, A. F., Pocino, M., Umaran, A., & Cisterna, R. (1992). Conjugal transfer of R plasmids to and from Enterobacteriaceae isolated from sewage. Journal of applied bacteriology, 72(5), 381-385.	Environmental	Sterile raw sewage	Sewage	Escherichia coli	resistant to ampicillin and sensitive to nalidixic acid	Laboratory collection	Escherirhia coli K-12 RS63	Not reported	R	1	0.0048	=	NA	T/D	Not reported	18	Culture
27	Fernandez Astorga, A., de Aranguiz, A. F., Pocino, M., Umaran, A., & Cisterna, R. (1992). Conjugal transfer of R plasmids to and from Enterobacteriaceae isolated from sewage. Journal of applied bacteriology, 72(5), 381-385.	Environmental	Sterile raw sewage	Sewage	Citrobacter freundii	resistant to ampicillin and sensitive to nalidixic acid	Laboratory collection	Escherirhia coli K-12 RS19	Not reported	R	1	1.7e-07	=	NA	T/D	Not reported	18	Culture
27	Fernandez Astorga, A., de Aranguiz, A. F., Pocino, M., Umaran, A., & Cisterna, R. (1992). Conjugal transfer of R plasmids to and from Enterobacteriaceae isolated from sewage. Journal of applied bacteriology, 72(5), 381-385.	Environmental	Sterile raw sewage	Sewage	Citrobacter freundii	resistant to ampicillin and sensitive to nalidixic acid	Laboratory collection	Escherirhia coli K-12 RS33	Not reported	R	1	2.5e-07	=	NA	T/D	Not reported	18	Culture
27	Fernandez Astorga, A., de Aranguiz, A. F., Pocino, M., Umaran, A., & Cisterna, R. (1992). Conjugal transfer of R plasmids to and from Enterobacteriaceae isolated from sewage. Journal of applied bacteriology, 72(5), 381-385.	Environmental	Sterile raw sewage	Sewage	Citrobacter freundii	resistant to ampicillin and sensitive to nalidixic acid	Laboratory collection	Escherirhia coli K-12 RS54	Not reported	R	1	1.5e-07	=	NA	T/D	Not reported	18	Culture
27	Fernandez Astorga, A., de Aranguiz, A. F., Pocino, M., Umaran, A., & Cisterna, R. (1992). Conjugal transfer of R plasmids to and from Enterobacteriaceae isolated from sewage. Journal of applied bacteriology, 72(5), 381-385.	Environmental	Sterile raw sewage	Sewage	Enterobacter cloacae	resistant to ampicillin and sensitive to nalidixic acid	Laboratory collection	Escherirhia coli K-12 RS18	Not reported	R	1	5.7e-07	=	NA	T/D	Not reported	18	Culture
27	Fernandez Astorga, A., de Aranguiz, A. F., Pocino, M., Umaran, A., & Cisterna, R. (1992). Conjugal transfer of R plasmids to and from Enterobacteriaceae isolated from sewage. Journal of applied bacteriology, 72(5), 381-385.	Environmental	Sterile raw sewage	Sewage	Escherichia coli	resistant to ampicillin and sensitive to nalidixic acid	Laboratory collection	Escherirhia coli K-12 RS42	Not reported	R	1	1.8e-07	=	NA	T/D	Not reported	18	Culture
27	Fernandez Astorga, A., de Aranguiz, A. F., Pocino, M., Umaran, A., & Cisterna, R. (1992). Conjugal transfer of R plasmids to and from Enterobacteriaceae isolated from sewage. Journal of applied bacteriology, 72(5), 381-385.	Environmental	Sterile raw sewage	Sewage	Escherichia coli	resistant to ampicillin and sensitive to nalidixic acid	Laboratory collection	Escherirhia coli K-12 RS63	Not reported	R	1	3.7e-07	=	NA	T/D	Not reported	18	Culture
27	Fernandez Astorga, A., de Aranguiz, A. F., Pocino, M., Umaran, A., & Cisterna, R. (1992). Conjugal transfer of R plasmids to and from Enterobacteriaceae isolated from sewage. Journal of applied bacteriology, 72(5), 381-385.	Environmental	Broth	Sewage	Citrobacter freundii RS33	resistant to ampicillin and sensitive to nalidixic acid	Sewage	Escherichia coli RS48	Not reported	R	1	0.00053	=	NA	T/D	Not reported	2	Culture
27	Fernandez Astorga, A., de Aranguiz, A. F., Pocino, M., Umaran, A., & Cisterna, R. (1992). Conjugal transfer of R plasmids to and from Enterobacteriaceae isolated from sewage. Journal of applied bacteriology, 72(5), 381-385.	Environmental	Broth	Sewage	Citrobacter freundii RS33	resistant to ampicillin and sensitive to nalidixic acid	Sewage	Escherichia coli RS55	Not reported	R	1	0.0031	=	NA	T/D	Not reported	2	Culture
27	Fernandez Astorga, A., de Aranguiz, A. F., Pocino, M., Umaran, A., & Cisterna, R. (1992). Conjugal transfer of R plasmids to and from Enterobacteriaceae isolated from sewage. Journal of applied bacteriology, 72(5), 381-385.	Environmental	Broth	Sewage	Citrobacter freundii RS54	resistant to ampicillin and sensitive to nalidixic acid	Sewage	Escherichia coli RS3	Not reported	R	1	0.00024	=	NA	T/D	Not reported	2	Culture
27	Fernandez Astorga, A., de Aranguiz, A. F., Pocino, M., Umaran, A., & Cisterna, R. (1992). Conjugal transfer of R plasmids to and from Enterobacteriaceae isolated from sewage. Journal of applied bacteriology, 72(5), 381-385.	Environmental	Broth	Sewage	Citrobacter freundii RS54	resistant to ampicillin and sensitive to nalidixic acid	Sewage	Escherichia coli RS16	Not reported	R	1	0.00011	=	NA	T/D	Not reported	2	Culture
27	Fernandez Astorga, A., de Aranguiz, A. F., Pocino, M., Umaran, A., & Cisterna, R. (1992). Conjugal transfer of R plasmids to and from Enterobacteriaceae isolated from sewage. Journal of applied bacteriology, 72(5), 381-385.	Environmental	Sterile raw sewage	Sewage	Citrobacter freundii RS33	resistant to ampicillin and sensitive to nalidixic acid	Sewage	Escherichia coli RS48	Not reported	R	1	0.00024	=	NA	T/D	Not reported	18	Culture
27	Fernandez Astorga, A., de Aranguiz, A. F., Pocino, M., Umaran, A., & Cisterna, R. (1992). Conjugal transfer of R plasmids to and from Enterobacteriaceae isolated from sewage. Journal of applied bacteriology, 72(5), 381-385.	Environmental	Sterile raw sewage	Sewage	Citrobacter freundii RS33	resistant to ampicillin and sensitive to nalidixic acid	Sewage	Escherichia coli RS55	Not reported	R	1	0.0022	=	NA	T/D	Not reported	18	Culture
27	Fernandez Astorga, A., de Aranguiz, A. F., Pocino, M., Umaran, A., & Cisterna, R. (1992). Conjugal transfer of R plasmids to and from Enterobacteriaceae isolated from sewage. Journal of applied bacteriology, 72(5), 381-385.	Environmental	Sterile raw sewage	Sewage	Citrobacter freundii RS54	resistant to ampicillin and sensitive to nalidixic acid	Sewage	Escherichia coli RS3	Not reported	R	1	2.3e-05	=	NA	T/D	Not reported	18	Culture
27	Fernandez Astorga, A., de Aranguiz, A. F., Pocino, M., Umaran, A., & Cisterna, R. (1992). Conjugal transfer of R plasmids to and from Enterobacteriaceae isolated from sewage. Journal of applied bacteriology, 72(5), 381-385.	Environmental	Sterile raw sewage	Sewage	Citrobacter freundii RS54	resistant to ampicillin and sensitive to nalidixic acid	Sewage	Escherichia coli RS16	Not reported	R	1	3.1e-05	=	NA	T/D	Not reported	18	Culture
27	Fernandez Astorga, A., de Aranguiz, A. F., Pocino, M., Umaran, A., & Cisterna, R. (1992). Conjugal transfer of R plasmids to and from Enterobacteriaceae isolated from sewage. Journal of applied bacteriology, 72(5), 381-385.	Environmental	Sterile raw sewage	Sewage	Citrobacter freundii RS33	resistant to ampicillin and sensitive to nalidixic acid	Sewage	Escherichia coli RS48	Not reported	R	1	1.6e-05	=	NA	T/D	Not reported	18	Culture
27	Fernandez Astorga, A., de Aranguiz, A. F., Pocino, M., Umaran, A., & Cisterna, R. (1992). Conjugal transfer of R plasmids to and from Enterobacteriaceae isolated from sewage. Journal of applied bacteriology, 72(5), 381-385.	Environmental	Sterile raw sewage	Sewage	Citrobacter freundii RS33	resistant to ampicillin and sensitive to nalidixic acid	Sewage	Escherichia coli RS55	Not reported	R	1	2.5e-06	=	NA	T/D	Not reported	18	Culture
27	Fernandez Astorga, A., de Aranguiz, A. F., Pocino, M., Umaran, A., & Cisterna, R. (1992). Conjugal transfer of R plasmids to and from Enterobacteriaceae isolated from sewage. Journal of applied bacteriology, 72(5), 381-385.	Environmental	Sterile raw sewage	Sewage	Citrobacter freundii RS54	resistant to ampicillin and sensitive to nalidixic acid	Sewage	Escherichia coli RS3	Not reported	R	1	2.5e-06	=	NA	T/D	Not reported	18	Culture
27	Fernandez Astorga, A., de Aranguiz, A. F., Pocino, M., Umaran, A., & Cisterna, R. (1992). Conjugal transfer of R plasmids to and from Enterobacteriaceae isolated from sewage. Journal of applied bacteriology, 72(5), 381-385.	Environmental	Sterile raw sewage	Sewage	Citrobacter freundii RS54	resistant to ampicillin and sensitive to nalidixic acid	Sewage	Escherichia coli RS16	Not reported	R	1	2.3e-06	=	NA	T/D	Not reported	18	Culture
28	Dröge, M., PÃ¼hler, A., & Selbitschka, W. (2000). Phenotypic and molecular characterization of conjugative antibiotic resistance plasmids isolated from bacterial communities of activated sludge. Molecular and General Genetics MGG, 263(3), 471-482.	Environmental	Activated sludge	Laboratory collection	Pseudomonas sp. GFP1	oxytetracycline	Laboratory collection	E. coli CV601	rifampicin	Plasmid pB1	1	0.08	=	NA	T/R	Not reported	Not reported	PCR
28	Dröge, M., PÃ¼hler, A., & Selbitschka, W. (2000). Phenotypic and molecular characterization of conjugative antibiotic resistance plasmids isolated from bacterial communities of activated sludge. Molecular and General Genetics MGG, 263(3), 471-482.	Environmental	Activated sludge	Laboratory collection	Pseudomonas sp. GFP1	oxytetracycline, streptomycin, spectinomycin, chloramphenicol, sulfanilamide	Laboratory collection	E. coli CV601	rifampicin	Plasmid pB2	1	0.06	=	NA	T/R	Not reported	Not reported	PCR
28	Dröge, M., PÃ¼hler, A., & Selbitschka, W. (2000). Phenotypic and molecular characterization of conjugative antibiotic resistance plasmids isolated from bacterial communities of activated sludge. Molecular and General Genetics MGG, 263(3), 471-482.	Environmental	Activated sludge	Laboratory collection	Pseudomonas sp. GFP1	oxytetracycline, streptomycin, spectinomycin, chloramphenicol, sulfanilamide	Laboratory collection	E. coli CV601	rifampicin	Plasmid pB3	1	5e-06	=	NA	T/R	Not reported	Not reported	PCR
28	Dröge, M., PÃ¼hler, A., & Selbitschka, W. (2000). Phenotypic and molecular characterization of conjugative antibiotic resistance plasmids isolated from bacterial communities of activated sludge. Molecular and General Genetics MGG, 263(3), 471-482.	Environmental	Activated sludge	Laboratory collection	Pseudomonas sp. GFP1	streptomycin, erythromycin, amoxicillin	Laboratory collection	E. coli CV601	rifampicin	Plasmid pB4	1	3.9e-05	=	NA	T/R	Not reported	Not reported	PCR
28	Dröge, M., PÃ¼hler, A., & Selbitschka, W. (2000). Phenotypic and molecular characterization of conjugative antibiotic resistance plasmids isolated from bacterial communities of activated sludge. Molecular and General Genetics MGG, 263(3), 471-482.	Environmental	Activated sludge	Laboratory collection	Pseudomonas sp. GFP1	oxytetracycline, kanamycin, gentamicin, sulfanilamide	Laboratory collection	E. coli CV601	rifampicin	Plasmid pB5	1	0.66	=	NA	T/R	Not reported	Not reported	PCR
28	Dröge, M., PÃ¼hler, A., & Selbitschka, W. (2000). Phenotypic and molecular characterization of conjugative antibiotic resistance plasmids isolated from bacterial communities of activated sludge. Molecular and General Genetics MGG, 263(3), 471-482.	Environmental	Activated sludge	Laboratory collection	Pseudomonas sp. GFP1	oxytetracycline, streptomycin, spectinomycin, chloramphenicol, sulfanilamide	Laboratory collection	E. coli CV601	rifampicin	Plasmid pB6	1	0.42	=	NA	T/R	Not reported	Not reported	PCR
28	Dröge, M., PÃ¼hler, A., & Selbitschka, W. (2000). Phenotypic and molecular characterization of conjugative antibiotic resistance plasmids isolated from bacterial communities of activated sludge. Molecular and General Genetics MGG, 263(3), 471-482.	Environmental	Activated sludge	Laboratory collection	Pseudomonas sp. GFP1	streptomycin, spectinomycin, amoxicillin	Laboratory collection	E. coli CV601	rifampicin	Plasmid pB7	1	6.1e-09	<	NA	T/R	Not reported	Not reported	PCR
28	Dröge, M., PÃ¼hler, A., & Selbitschka, W. (2000). Phenotypic and molecular characterization of conjugative antibiotic resistance plasmids isolated from bacterial communities of activated sludge. Molecular and General Genetics MGG, 263(3), 471-482.	Environmental	Activated sludge	Laboratory collection	Pseudomonas sp. GFP1	streptomycin, spectinomycin, sulfanilamide, amoxicillin	Laboratory collection	E. coli CV601	rifampicin	Plasmid pB8	1	3.3e-09	<	NA	T/R	Not reported	Not reported	PCR
28	Dröge, M., PÃ¼hler, A., & Selbitschka, W. (2000). Phenotypic and molecular characterization of conjugative antibiotic resistance plasmids isolated from bacterial communities of activated sludge. Molecular and General Genetics MGG, 263(3), 471-482.	Environmental	Activated sludge	Laboratory collection	Pseudomonas sp. GFP1	oxytetracycline, streptomycin, spectinomycin, sulfanilamide	Laboratory collection	E. coli CV601	rifampicin	Plasmid pB9	1	4.4e-09	<	NA	T/R	Not reported	Not reported	PCR
28	Dröge, M., PÃ¼hler, A., & Selbitschka, W. (2000). Phenotypic and molecular characterization of conjugative antibiotic resistance plasmids isolated from bacterial communities of activated sludge. Molecular and General Genetics MGG, 263(3), 471-482.	Environmental	Activated sludge	Laboratory collection	Pseudomonas sp. GFP1	oxytetracycline, streptomycin, sulfanilamide, amoxicillin, inorganic mercury	Laboratory collection	E. coli CV601	rifampicin	Plasmid pB10	1	0.45	=	NA	T/R	Not reported	Not reported	PCR
28	Dröge, M., PÃ¼hler, A., & Selbitschka, W. (2000). Phenotypic and molecular characterization of conjugative antibiotic resistance plasmids isolated from bacterial communities of activated sludge. Molecular and General Genetics MGG, 263(3), 471-482.	Environmental	Activated sludge	Laboratory collection	Pseudomonas sp. GFP1	oxytetracycline, kanamycin, inorganic mercury	Laboratory collection	E. coli CV601	rifampicin	Plasmid pB11	1	0.5	=	NA	T/R	Not reported	Not reported	PCR
28	Dröge, M., PÃ¼hler, A., & Selbitschka, W. (2000). Phenotypic and molecular characterization of conjugative antibiotic resistance plasmids isolated from bacterial communities of activated sludge. Molecular and General Genetics MGG, 263(3), 471-482.	Environmental	Activated sludge	Laboratory collection	Pseudomonas sp. GFP1	oxytetracycline, streptomycin, spectinomycin, erythromycin, sulfanilamide	Laboratory collection	E. coli CV601	rifampicin	Plasmid pB12	1	0.38	=	NA	T/R	Not reported	Not reported	PCR
28	Dröge, M., PÃ¼hler, A., & Selbitschka, W. (2000). Phenotypic and molecular characterization of conjugative antibiotic resistance plasmids isolated from bacterial communities of activated sludge. Molecular and General Genetics MGG, 263(3), 471-482.	Environmental	Activated sludge	Laboratory collection	E. coli CV601	oxytetracycline	Laboratory collection	Pseudomonas sp. GFP1	kanamycin, gentamicin	Plasmid pB1	1	0.17	=	NA	T/R	Not reported	Not reported	PCR
28	Dröge, M., PÃ¼hler, A., & Selbitschka, W. (2000). Phenotypic and molecular characterization of conjugative antibiotic resistance plasmids isolated from bacterial communities of activated sludge. Molecular and General Genetics MGG, 263(3), 471-482.	Environmental	Activated sludge	Laboratory collection	E. coli CV601	oxytetracycline, streptomycin, spectinomycin, chloramphenicol, sulfanilamide	Laboratory collection	Pseudomonas sp. GFP1	kanamycin, gentamicin	Plasmid pB2	1	0.52	=	NA	T/R	Not reported	Not reported	PCR
28	Dröge, M., PÃ¼hler, A., & Selbitschka, W. (2000). Phenotypic and molecular characterization of conjugative antibiotic resistance plasmids isolated from bacterial communities of activated sludge. Molecular and General Genetics MGG, 263(3), 471-482.	Environmental	Activated sludge	Laboratory collection	E. coli CV601	oxytetracycline, streptomycin, spectinomycin, chloramphenicol, sulfanilamide	Laboratory collection	Pseudomonas sp. GFP1	kanamycin, gentamicin	Plasmid pB3	1	1.9e-05	=	NA	T/R	Not reported	Not reported	PCR
28	Dröge, M., PÃ¼hler, A., & Selbitschka, W. (2000). Phenotypic and molecular characterization of conjugative antibiotic resistance plasmids isolated from bacterial communities of activated sludge. Molecular and General Genetics MGG, 263(3), 471-482.	Environmental	Activated sludge	Laboratory collection	E. coli CV601	streptomycin, erythromycin, amoxicillin	Laboratory collection	Pseudomonas sp. GFP1	kanamycin, gentamicin	Plasmid pB4	1	1.2e-08	=	NA	T/R	Not reported	Not reported	PCR
28	Dröge, M., PÃ¼hler, A., & Selbitschka, W. (2000). Phenotypic and molecular characterization of conjugative antibiotic resistance plasmids isolated from bacterial communities of activated sludge. Molecular and General Genetics MGG, 263(3), 471-482.	Environmental	Activated sludge	Laboratory collection	E. coli CV601	oxytetracycline, kanamycin, gentamicin, sulfanilamide	Laboratory collection	Pseudomonas sp. GFP1	kanamycin, gentamicin	Plasmid pB5	1	0.76	=	NA	T/R	Not reported	Not reported	PCR
28	Dröge, M., PÃ¼hler, A., & Selbitschka, W. (2000). Phenotypic and molecular characterization of conjugative antibiotic resistance plasmids isolated from bacterial communities of activated sludge. Molecular and General Genetics MGG, 263(3), 471-482.	Environmental	Activated sludge	Laboratory collection	E. coli CV601	oxytetracycline, streptomycin, spectinomycin, chloramphenicol, sulfanilamide	Laboratory collection	Pseudomonas sp. GFP1	kanamycin, gentamicin	Plasmid pB6	1	0.73	=	NA	T/R	Not reported	Not reported	PCR
28	Dröge, M., PÃ¼hler, A., & Selbitschka, W. (2000). Phenotypic and molecular characterization of conjugative antibiotic resistance plasmids isolated from bacterial communities of activated sludge. Molecular and General Genetics MGG, 263(3), 471-482.	Environmental	Activated sludge	Laboratory collection	E. coli CV601	oxytetracycline, streptomycin, sulfanilamide, amoxicillin, inorganic mercury	Laboratory collection	Pseudomonas sp. GFP1	kanamycin, gentamicin	Plasmid pB10	1	0.86	=	NA	T/R	Not reported	Not reported	PCR
28	Dröge, M., PÃ¼hler, A., & Selbitschka, W. (2000). Phenotypic and molecular characterization of conjugative antibiotic resistance plasmids isolated from bacterial communities of activated sludge. Molecular and General Genetics MGG, 263(3), 471-482.	Environmental	Activated sludge	Laboratory collection	E. coli CV601	oxytetracycline, kanamycin, inorganic mercury	Laboratory collection	Pseudomonas sp. GFP1	kanamycin, gentamicin	Plasmid pB11	1	0.7	=	NA	T/R	Not reported	Not reported	PCR
28	Dröge, M., PÃ¼hler, A., & Selbitschka, W. (2000). Phenotypic and molecular characterization of conjugative antibiotic resistance plasmids isolated from bacterial communities of activated sludge. Molecular and General Genetics MGG, 263(3), 471-482.	Environmental	Activated sludge	Laboratory collection	E. coli CV601	oxytetracycline, streptomycin, spectinomycin, erythromycin, sulfanilamide	Laboratory collection	Pseudomonas sp. GFP1	kanamycin, gentamicin	Plasmid pB12	1	0.34	=	NA	T/R	Not reported	Not reported	PCR
28	Dröge, M., PÃ¼hler, A., & Selbitschka, W. (2000). Phenotypic and molecular characterization of conjugative antibiotic resistance plasmids isolated from bacterial communities of activated sludge. Molecular and General Genetics MGG, 263(3), 471-482.	Environmental	Activated sludge	Laboratory collection	Pseudomonas sp. GFP1	oxytetracycline	Laboratory collection	S. meliloti 1021	nalidixic acid, streptomycin	Plasmid pB1	1	0.14	=	NA	T/R	Not reported	Not reported	PCR
28	Dröge, M., PÃ¼hler, A., & Selbitschka, W. (2000). Phenotypic and molecular characterization of conjugative antibiotic resistance plasmids isolated from bacterial communities of activated sludge. Molecular and General Genetics MGG, 263(3), 471-482.	Environmental	Activated sludge	Laboratory collection	Pseudomonas sp. GFP1	oxytetracycline, streptomycin, spectinomycin, chloramphenicol, sulfanilamide	Laboratory collection	S. meliloti 1021	nalidixic acid, streptomycin	Plasmid pB2	1	0.1	=	NA	T/R	Not reported	Not reported	PCR
28	Dröge, M., PÃ¼hler, A., & Selbitschka, W. (2000). Phenotypic and molecular characterization of conjugative antibiotic resistance plasmids isolated from bacterial communities of activated sludge. Molecular and General Genetics MGG, 263(3), 471-482.	Environmental	Activated sludge	Laboratory collection	Pseudomonas sp. GFP1	oxytetracycline, streptomycin, spectinomycin, chloramphenicol, sulfanilamide	Laboratory collection	S. meliloti 1021	nalidixic acid, streptomycin	Plasmid pB3	1	3.7e-06	=	NA	T/R	Not reported	Not reported	PCR
28	Dröge, M., PÃ¼hler, A., & Selbitschka, W. (2000). Phenotypic and molecular characterization of conjugative antibiotic resistance plasmids isolated from bacterial communities of activated sludge. Molecular and General Genetics MGG, 263(3), 471-482.	Environmental	Activated sludge	Laboratory collection	Pseudomonas sp. GFP1	streptomycin, erythromycin, amoxicillin	Laboratory collection	S. meliloti 1021	nalidixic acid, streptomycin	Plasmid pB4	1	8.3e-08	<	NA	T/R	Not reported	Not reported	PCR
28	Dröge, M., PÃ¼hler, A., & Selbitschka, W. (2000). Phenotypic and molecular characterization of conjugative antibiotic resistance plasmids isolated from bacterial communities of activated sludge. Molecular and General Genetics MGG, 263(3), 471-482.	Environmental	Activated sludge	Laboratory collection	Pseudomonas sp. GFP1	oxytetracycline, kanamycin, gentamicin, sulfanilamide	Laboratory collection	S. meliloti 1021	nalidixic acid, streptomycin	Plasmid pB5	1	0.23	=	NA	T/R	Not reported	Not reported	PCR
28	Dröge, M., PÃ¼hler, A., & Selbitschka, W. (2000). Phenotypic and molecular characterization of conjugative antibiotic resistance plasmids isolated from bacterial communities of activated sludge. Molecular and General Genetics MGG, 263(3), 471-482.	Environmental	Activated sludge	Laboratory collection	Pseudomonas sp. GFP1	oxytetracycline, streptomycin, spectinomycin, chloramphenicol, sulfanilamide	Laboratory collection	S. meliloti 1021	nalidixic acid, streptomycin	Plasmid pB6	1	0.44	=	NA	T/R	Not reported	Not reported	PCR
28	Dröge, M., PÃ¼hler, A., & Selbitschka, W. (2000). Phenotypic and molecular characterization of conjugative antibiotic resistance plasmids isolated from bacterial communities of activated sludge. Molecular and General Genetics MGG, 263(3), 471-482.	Environmental	Activated sludge	Laboratory collection	Pseudomonas sp. GFP1	oxytetracycline, streptomycin, sulfanilamide, amoxicillin, inorganic mercury	Laboratory collection	S. meliloti 1021	nalidixic acid, streptomycin	Plasmid pB10	1	0.12	=	NA	T/R	Not reported	Not reported	PCR
28	Dröge, M., PÃ¼hler, A., & Selbitschka, W. (2000). Phenotypic and molecular characterization of conjugative antibiotic resistance plasmids isolated from bacterial communities of activated sludge. Molecular and General Genetics MGG, 263(3), 471-482.	Environmental	Activated sludge	Laboratory collection	Pseudomonas sp. GFP1	oxytetracycline, kanamycin, inorganic mercury	Laboratory collection	S. meliloti 1021	nalidixic acid, streptomycin	Plasmid pB11	1	0.36	=	NA	T/R	Not reported	Not reported	PCR
28	Dröge, M., PÃ¼hler, A., & Selbitschka, W. (2000). Phenotypic and molecular characterization of conjugative antibiotic resistance plasmids isolated from bacterial communities of activated sludge. Molecular and General Genetics MGG, 263(3), 471-482.	Environmental	Activated sludge	Laboratory collection	Pseudomonas sp. GFP1	oxytetracycline, streptomycin, spectinomycin, erythromycin, sulfanilamide	Laboratory collection	S. meliloti 1021	nalidixic acid, streptomycin	Plasmid pB12	1	0.14	=	NA	T/R	Not reported	Not reported	PCR
29	Walter, M. V., & Vennes, J. W. (1985). Occurrence of multiple-antibiotic-resistant enteric bacteria in domestic sewage and oxidation lagoons. Applied and Environmental Microbiology, 50(4), 930-933.	Environmental	Broth	Sewage & oxidation lagoons	E.coli	MAR ( multiple antibiotic resistant) R factors, resistance to kanamycin, tetracycline, ampicillin	Laboratory collection	E. coli K-12	Nalidixic acid	Multiple antibiotic resistant factors	1	0.0059	=	NA	T/D	Not reported	24	Culture
29	Walter, M. V., & Vennes, J. W. (1985). Occurrence of multiple-antibiotic-resistant enteric bacteria in domestic sewage and oxidation lagoons. Applied and Environmental Microbiology, 50(4), 930-933.	Environmental	Broth	Sewage & oxidation lagoons	E.coli	MAR ( multiple antibiotic resistant) R factors, resistance to kanamycin, tetracycline, ampicillin	Laboratory collection	E. coli K-12	Nalidixic acid	Multiple antibiotic resistant factors	1	0.56	=	NA	T/D	Not reported	24	Culture
29	Walter, M. V., & Vennes, J. W. (1985). Occurrence of multiple-antibiotic-resistant enteric bacteria in domestic sewage and oxidation lagoons. Applied and Environmental Microbiology, 50(4), 930-933.	Environmental	Broth	Sewage & oxidation lagoons	E.coli	MAR ( multiple antibiotic resistant) R factors, resistance to kanamycin, tetracycline, ampicillin	Laboratory collection	E. coli K-12	Nalidixic acid	Multiple antibiotic resistant factors	1	0.0016	=	NA	T/D	Not reported	24	Culture
29	Walter, M. V., & Vennes, J. W. (1985). Occurrence of multiple-antibiotic-resistant enteric bacteria in domestic sewage and oxidation lagoons. Applied and Environmental Microbiology, 50(4), 930-933.	Environmental	Broth	Sewage & oxidation lagoons	E.coli	MAR ( multiple antibiotic resistant) R factors, resistance to kanamycin, tetracycline, ampicillin	Laboratory collection	E. coli K-12	Nalidixic acid	Multiple antibiotic resistant factors	1	0.0001	=	NA	T/D	Not reported	24	Culture
29	Walter, M. V., & Vennes, J. W. (1985). Occurrence of multiple-antibiotic-resistant enteric bacteria in domestic sewage and oxidation lagoons. Applied and Environmental Microbiology, 50(4), 930-933.	Environmental	Broth	Sewage & oxidation lagoons	E.coli	MAR ( multiple antibiotic resistant) R factors, resistance to kanamycin, tetracycline, ampicillin	Laboratory collection	E. coli K-12	Nalidixic acid	Multiple antibiotic resistant factors	1	1.1e-06	=	NA	T/D	Not reported	24	Culture
29	Walter, M. V., & Vennes, J. W. (1985). Occurrence of multiple-antibiotic-resistant enteric bacteria in domestic sewage and oxidation lagoons. Applied and Environmental Microbiology, 50(4), 930-933.	Environmental	Broth	Sewage & oxidation lagoons	E.coli	MAR ( multiple antibiotic resistant) R factors, resistance to kanamycin, tetracycline, ampicillin	Laboratory collection	E. coli K-12	Nalidixic acid	Multiple antibiotic resistant factors	1	0.008	=	NA	T/D	Not reported	24	Culture
29	Walter, M. V., & Vennes, J. W. (1985). Occurrence of multiple-antibiotic-resistant enteric bacteria in domestic sewage and oxidation lagoons. Applied and Environmental Microbiology, 50(4), 930-933.	Environmental	Broth	Sewage & oxidation lagoons	E.coli	MAR ( multiple antibiotic resistant) R factors, resistance to kanamycin, tetracycline, ampicillin	Laboratory collection	E. coli K-12	Nalidixic acid	Multiple antibiotic resistant factors	1	0.043	=	NA	T/D	Not reported	24	Culture
29	Walter, M. V., & Vennes, J. W. (1985). Occurrence of multiple-antibiotic-resistant enteric bacteria in domestic sewage and oxidation lagoons. Applied and Environmental Microbiology, 50(4), 930-933.	Environmental	Broth	Sewage & oxidation lagoons	E.coli	MAR ( multiple antibiotic resistant) R factors, resistance to kanamycin, tetracycline, ampicillin	Laboratory collection	E. coli K-12	Nalidixic acid	Multiple antibiotic resistant factors	1	0.005	=	NA	T/D	Not reported	24	Culture
29	Walter, M. V., & Vennes, J. W. (1985). Occurrence of multiple-antibiotic-resistant enteric bacteria in domestic sewage and oxidation lagoons. Applied and Environmental Microbiology, 50(4), 930-933.	Environmental	Broth	Sewage & oxidation lagoons	E.coli	MAR ( multiple antibiotic resistant) R factors, resistance to kanamycin, tetracycline, ampicillin	Laboratory collection	E. coli K-12	Nalidixic acid	Multiple antibiotic resistant factors	1	6.8e-05	=	NA	T/D	Not reported	24	Culture
29	Walter, M. V., & Vennes, J. W. (1985). Occurrence of multiple-antibiotic-resistant enteric bacteria in domestic sewage and oxidation lagoons. Applied and Environmental Microbiology, 50(4), 930-933.	Environmental	Broth	Sewage & oxidation lagoons	E.coli	MAR ( multiple antibiotic resistant) R factors, resistance to kanamycin, tetracycline, ampicillin	Laboratory collection	E. coli K-12	Nalidixic acid	Multiple antibiotic resistant factors	1	1.2e-06	=	NA	T/D	Not reported	24	Culture
29	Walter, M. V., & Vennes, J. W. (1985). Occurrence of multiple-antibiotic-resistant enteric bacteria in domestic sewage and oxidation lagoons. Applied and Environmental Microbiology, 50(4), 930-933.	Environmental	Broth	Sewage & oxidation lagoons	C. freundii	MAR ( multiple antibiotic resistant) R factors, resistance to kanamycin, tetracycline, ampicillin	Laboratory collection	E. coli K-12	Nalidixic acid	Multiple antibiotic resistant factors	1	1.6e-05	=	NA	T/D	Not reported	24	Culture
29	Walter, M. V., & Vennes, J. W. (1985). Occurrence of multiple-antibiotic-resistant enteric bacteria in domestic sewage and oxidation lagoons. Applied and Environmental Microbiology, 50(4), 930-933.	Environmental	Broth	Sewage & oxidation lagoons	C. freundii	MAR ( multiple antibiotic resistant) R factors, resistance to kanamycin, tetracycline, ampicillin	Laboratory collection	E. coli K-12	Nalidixic acid	Multiple antibiotic resistant factors	1	0.13	=	NA	T/D	Not reported	24	Culture
29	Walter, M. V., & Vennes, J. W. (1985). Occurrence of multiple-antibiotic-resistant enteric bacteria in domestic sewage and oxidation lagoons. Applied and Environmental Microbiology, 50(4), 930-933.	Environmental	Broth	Sewage & oxidation lagoons	C. freundii	MAR ( multiple antibiotic resistant) R factors, resistance to kanamycin, tetracycline, ampicillin	Laboratory collection	E. coli K-12	Nalidixic acid	Multiple antibiotic resistant factors	1	0.0011	=	NA	T/D	Not reported	24	Culture
29	Walter, M. V., & Vennes, J. W. (1985). Occurrence of multiple-antibiotic-resistant enteric bacteria in domestic sewage and oxidation lagoons. Applied and Environmental Microbiology, 50(4), 930-933.	Environmental	Broth	Sewage & oxidation lagoons	C. freundii	MAR ( multiple antibiotic resistant) R factors, resistance to kanamycin, tetracycline, ampicillin	Laboratory collection	E. coli K-12	Nalidixic acid	Multiple antibiotic resistant factors	1	0.00033	=	NA	T/D	Not reported	24	Culture
29	Walter, M. V., & Vennes, J. W. (1985). Occurrence of multiple-antibiotic-resistant enteric bacteria in domestic sewage and oxidation lagoons. Applied and Environmental Microbiology, 50(4), 930-933.	Environmental	Broth	Sewage & oxidation lagoons	C. freundii	MAR ( multiple antibiotic resistant) R factors, resistance to kanamycin, tetracycline, ampicillin	Laboratory collection	E. coli K-12	Nalidixic acid	Multiple antibiotic resistant factors	1	6e-08	=	NA	T/D	Not reported	24	Culture
30	Alcaide, E., & Garay, E. (1984). R-plasmid transfer in Salmonella spp. isolated from wastewater and sewage-contaminated surface waters. Applied and environmental microbiology, 48(2), 435-438.	Environmental	Broth	Wastewater & sewage contaminated surface water	Salmonella	Ampicillin, chloramphenicol, tetracycline, amoxicillin resistances	Laboratory collection	E. coli K-12	Nalidixic acid	R	0.5	6e-05	=	NA	T/D	Not reported	Not reported	Culture
30	Alcaide, E., & Garay, E. (1984). R-plasmid transfer in Salmonella spp. isolated from wastewater and sewage-contaminated surface waters. Applied and environmental microbiology, 48(2), 435-438.	Environmental	Broth	Wastewater & sewage contaminated surface water	Salmonella	Ampicillin, chloramphenicol, tetracycline, amoxicillin resistances	Laboratory collection	E. coli K-12	Nalidixic acid	R	0.5	1e-06	=	NA	T/D	Not reported	Not reported	Culture
30	Alcaide, E., & Garay, E. (1984). R-plasmid transfer in Salmonella spp. isolated from wastewater and sewage-contaminated surface waters. Applied and environmental microbiology, 48(2), 435-438.	Environmental	Broth	Wastewater & sewage contaminated surface water	Salmonella	Ampicillin, chloramphenicol, tetracycline, amoxicillin resistances	Laboratory collection	E. coli K-12	Nalidixic acid	R	0.5	0.001	=	NA	T/D	Not reported	Not reported	Culture
30	Alcaide, E., & Garay, E. (1984). R-plasmid transfer in Salmonella spp. isolated from wastewater and sewage-contaminated surface waters. Applied and environmental microbiology, 48(2), 435-438.	Environmental	Broth	Wastewater & sewage contaminated surface water	Salmonella	Chloramphenicol, tetracycline, amoxicillin resistances	Laboratory collection	E. coli K-12	Nalidixic acid	R	0.5	2e-07	=	NA	T/D	Not reported	Not reported	Culture
30	Alcaide, E., & Garay, E. (1984). R-plasmid transfer in Salmonella spp. isolated from wastewater and sewage-contaminated surface waters. Applied and environmental microbiology, 48(2), 435-438.	Environmental	Broth	Wastewater & sewage contaminated surface water	Salmonella	Kanamycin, chloramphenicol, tetracycline resistances	Laboratory collection	E. coli K-12	Nalidixic acid	R	0.5	7e-05	=	NA	T/D	Not reported	Not reported	Culture
30	Alcaide, E., & Garay, E. (1984). R-plasmid transfer in Salmonella spp. isolated from wastewater and sewage-contaminated surface waters. Applied and environmental microbiology, 48(2), 435-438.	Environmental	Broth	Wastewater & sewage contaminated surface water	Salmonella	Ampicillin, chloramphenicol resistances	Laboratory collection	E. coli K-12	Nalidixic acid	R	0.5	2e-07	=	NA	T/D	Not reported	Not reported	Culture
30	Alcaide, E., & Garay, E. (1984). R-plasmid transfer in Salmonella spp. isolated from wastewater and sewage-contaminated surface waters. Applied and environmental microbiology, 48(2), 435-438.	Environmental	Broth	Wastewater & sewage contaminated surface water	Salmonella	Kanamycin, tetracycline resistances	Laboratory collection	E. coli K-12	Nalidixic acid	R	0.5	2.5e-05	=	NA	T/D	Not reported	Not reported	Culture
30	Alcaide, E., & Garay, E. (1984). R-plasmid transfer in Salmonella spp. isolated from wastewater and sewage-contaminated surface waters. Applied and environmental microbiology, 48(2), 435-438.	Environmental	Broth	Wastewater & sewage contaminated surface water	Salmonella	Ampicillin, amoxicillin resistances	Laboratory collection	E. coli K-12	Nalidixic acid	R	0.5	0.0002	=	NA	T/D	Not reported	Not reported	Culture
30	Alcaide, E., & Garay, E. (1984). R-plasmid transfer in Salmonella spp. isolated from wastewater and sewage-contaminated surface waters. Applied and environmental microbiology, 48(2), 435-438.	Environmental	Broth	Wastewater & sewage contaminated surface water	Salmonella	Ampicillin resistance	Laboratory collection	E. coli K-12	Nalidixic acid	R	0.5	1e-07	=	NA	T/D	Not reported	Not reported	Culture
30	Alcaide, E., & Garay, E. (1984). R-plasmid transfer in Salmonella spp. isolated from wastewater and sewage-contaminated surface waters. Applied and environmental microbiology, 48(2), 435-438.	Environmental	Broth	Wastewater & sewage contaminated surface water	Salmonella	Tetracycline resistance	Laboratory collection	E. coli K-12	Nalidixic acid	R	0.5	1e-06	=	NA	T/D	Not reported	Not reported	Culture
30	Alcaide, E., & Garay, E. (1984). R-plasmid transfer in Salmonella spp. isolated from wastewater and sewage-contaminated surface waters. Applied and environmental microbiology, 48(2), 435-438.	Environmental	Broth	Wastewater & sewage contaminated surface water	Salmonella	Chloramphenicol resistance	Laboratory collection	E. coli K-12	Nalidixic acid	R	0.5	4e-07	=	NA	T/D	Not reported	Not reported	Culture
30	Alcaide, E., & Garay, E. (1984). R-plasmid transfer in Salmonella spp. isolated from wastewater and sewage-contaminated surface waters. Applied and environmental microbiology, 48(2), 435-438.	Environmental	Broth	Wastewater & sewage contaminated surface water	Salmonella	Ampicillin, amoxicillin resistances	Laboratory collection	E. coli K-12	Nalidixic acid	R	0.5	3e-05	=	NA	T/D	Not reported	Not reported	Culture
30	Alcaide, E., & Garay, E. (1984). R-plasmid transfer in Salmonella spp. isolated from wastewater and sewage-contaminated surface waters. Applied and environmental microbiology, 48(2), 435-438.	Environmental	Broth	Wastewater & sewage contaminated surface water	Salmonella	Ampicillin, amoxicillin resistances	Laboratory collection	E. coli K-12	Nalidixic acid	R	0.5	0.003	=	NA	T/D	Not reported	Not reported	Culture
30	Alcaide, E., & Garay, E. (1984). R-plasmid transfer in Salmonella spp. isolated from wastewater and sewage-contaminated surface waters. Applied and environmental microbiology, 48(2), 435-438.	Environmental	Broth	Wastewater & sewage contaminated surface water	Salmonella	Kanamycin resistance	Laboratory collection	E. coli K-12	Nalidixic acid	R	0.5	5e-05	=	NA	T/D	Not reported	Not reported	Culture
30	Alcaide, E., & Garay, E. (1984). R-plasmid transfer in Salmonella spp. isolated from wastewater and sewage-contaminated surface waters. Applied and environmental microbiology, 48(2), 435-438.	Environmental	Broth	Wastewater & sewage contaminated surface water	Salmonella	Kanamycin resistance	Laboratory collection	E. coli K-12	Nalidixic acid	R	0.5	0.0001	=	NA	T/D	Not reported	Not reported	Culture
30	Alcaide, E., & Garay, E. (1984). R-plasmid transfer in Salmonella spp. isolated from wastewater and sewage-contaminated surface waters. Applied and environmental microbiology, 48(2), 435-438.	Environmental	Broth	Wastewater & sewage contaminated surface water	Salmonella	Tetracycline resistance	Laboratory collection	E. coli K-12	Nalidixic acid	R	0.5	1e-06	=	NA	T/D	Not reported	Not reported	Culture
30	Alcaide, E., & Garay, E. (1984). R-plasmid transfer in Salmonella spp. isolated from wastewater and sewage-contaminated surface waters. Applied and environmental microbiology, 48(2), 435-438.	Environmental	Broth	Wastewater & sewage contaminated surface water	Salmonella	Tetracycline resistance	Laboratory collection	E. coli K-12	Nalidixic acid	R	0.5	0.0025	=	NA	T/D	Not reported	Not reported	Culture
31	Ohlsen, K., Ternes, T., Werner, G., Wallner, U., LÃ¶ffler, D., Ziebuhr, W., Witte, W. and Hacker, J. (2003), Impact of antibiotics on conjugational resistance gene transfer in Staphylococcus aureus in sewage. Environmental Microbiology, 5: 711-716.	Environmental, clinical	Agar	Clinical isolate	S. aureus MA31 (human MRSA isolate)	Gentamicin	Clinical isolate (wound)	S. aureus MA20 (wound infection)	Rifampicin and novobiocin resistant, methicllin sensitive	aacA-aphD	Not reported	3.4e-06	=	1.3e-06	T/R	3-6 independent test series	Not reported	Culture
31	Ohlsen, K., Ternes, T., Werner, G., Wallner, U., LÃ¶ffler, D., Ziebuhr, W., Witte, W. and Hacker, J. (2003), Impact of antibiotics on conjugational resistance gene transfer in Staphylococcus aureus in sewage. Environmental Microbiology, 5: 711-716.	Environmental, clinical	Agar	Clinical isolate	S. aureus MA31 (human MRSA isolate)	Gentamicin	Clinical isolate (wound)	S. aureus MA20 (wound infection)	Rifampicin and novobiocin resistant, methicllin sensitive	aacA-aphD	Not reported	3.8e-06	=	1.1e-06	T/R	3-6 independent test series	Not reported	Culture
31	Ohlsen, K., Ternes, T., Werner, G., Wallner, U., LÃ¶ffler, D., Ziebuhr, W., Witte, W. and Hacker, J. (2003), Impact of antibiotics on conjugational resistance gene transfer in Staphylococcus aureus in sewage. Environmental Microbiology, 5: 711-716.	Environmental, clinical	Agar	Clinical isolate	S. aureus MA31 (human MRSA isolate)	Gentamicin	Clinical isolate (wound)	S. aureus MA20 (wound infection)	Rifampicin and novobiocin resistant, methicllin sensitive	aacA-aphD	Not reported	4.1e-06	=	2.4e-06	T/R	3-6 independent test series	Not reported	Culture
31	Ohlsen, K., Ternes, T., Werner, G., Wallner, U., LÃ¶ffler, D., Ziebuhr, W., Witte, W. and Hacker, J. (2003), Impact of antibiotics on conjugational resistance gene transfer in Staphylococcus aureus in sewage. Environmental Microbiology, 5: 711-716.	Environmental, clinical	Agar	Clinical isolate	S. aureus MA31 (human MRSA isolate)	Gentamicin	Clinical isolate (wound)	S. aureus MA20 (wound infection)	Rifampicin and novobiocin resistant, methicllin sensitive	aacA-aphD	Not reported	1.02e-05	=	3.6e-06	T/R	3-6 independent test series	Not reported	Culture
31	Ohlsen, K., Ternes, T., Werner, G., Wallner, U., LÃ¶ffler, D., Ziebuhr, W., Witte, W. and Hacker, J. (2003), Impact of antibiotics on conjugational resistance gene transfer in Staphylococcus aureus in sewage. Environmental Microbiology, 5: 711-716.	Environmental, clinical	Agar	Clinical isolate	S. aureus MA31 (human MRSA isolate)	Gentamicin	Clinical isolate (wound)	S. aureus MA20 (wound infection)	Rifampicin and novobiocin resistant, methicllin sensitive	aacA-aphD	Not reported	3.5e-06	=	1.8e-06	T/R	3-6 independent test series	Not reported	Culture
31	Ohlsen, K., Ternes, T., Werner, G., Wallner, U., LÃ¶ffler, D., Ziebuhr, W., Witte, W. and Hacker, J. (2003), Impact of antibiotics on conjugational resistance gene transfer in Staphylococcus aureus in sewage. Environmental Microbiology, 5: 711-716.	Environmental, clinical	Agar	Clinical isolate	S. aureus MA31 (human MRSA isolate)	Gentamicin	Clinical isolate (wound)	S. aureus MA20 (wound infection)	Rifampicin and novobiocin resistant, methicllin sensitive	aacA-aphD	Not reported	4.2e-06	=	2.3e-06	T/R	3-6 independent test series	Not reported	Culture
31	Ohlsen, K., Ternes, T., Werner, G., Wallner, U., LÃ¶ffler, D., Ziebuhr, W., Witte, W. and Hacker, J. (2003), Impact of antibiotics on conjugational resistance gene transfer in Staphylococcus aureus in sewage. Environmental Microbiology, 5: 711-716.	Environmental, clinical	Agar	Clinical isolate	S. aureus MA31 (human MRSA isolate)	Gentamicin	Clinical isolate (wound)	S. aureus MA20 (wound infection)	Rifampicin and novobiocin resistant, methicllin sensitive	aacA-aphD	Not reported	2.9e-06	=	1.7e-06	T/R	3-6 independent test series	Not reported	Culture
31	Ohlsen, K., Ternes, T., Werner, G., Wallner, U., LÃ¶ffler, D., Ziebuhr, W., Witte, W. and Hacker, J. (2003), Impact of antibiotics on conjugational resistance gene transfer in Staphylococcus aureus in sewage. Environmental Microbiology, 5: 711-716.	Environmental, clinical	Agar	Clinical isolate	S. aureus MA31 (human MRSA isolate)	Gentamicin	Clinical isolate (wound)	S. aureus MA20 (wound infection)	Rifampicin and novobiocin resistant, methicllin sensitive	aacA-aphD	Not reported	5e-06	=	2.5e-06	T/R	3-6 independent test series	Not reported	Culture
31	Ohlsen, K., Ternes, T., Werner, G., Wallner, U., LÃ¶ffler, D., Ziebuhr, W., Witte, W. and Hacker, J. (2003), Impact of antibiotics on conjugational resistance gene transfer in Staphylococcus aureus in sewage. Environmental Microbiology, 5: 711-716.	Environmental, clinical	Agar	Clinical isolate	S. aureus MA31 (human MRSA isolate)	Gentamicin	Clinical isolate (wound)	S. aureus MA20 (wound infection)	Rifampicin and novobiocin resistant, methicllin sensitive	aacA-aphD	Not reported	1.11e-05	=	5.3e-06	T/R	3-6 independent test series	Not reported	Culture
31	Ohlsen, K., Ternes, T., Werner, G., Wallner, U., LÃ¶ffler, D., Ziebuhr, W., Witte, W. and Hacker, J. (2003), Impact of antibiotics on conjugational resistance gene transfer in Staphylococcus aureus in sewage. Environmental Microbiology, 5: 711-716.	Environmental, clinical	Agar	Clinical isolate	S. aureus MA31 (human MRSA isolate)	Gentamicin	Clinical isolate (wound)	S. aureus MA20 (wound infection)	Rifampicin and novobiocin resistant, methicllin sensitive	aacA-aphD	Not reported	1.22e-05	=	6.7e-06	T/R	3-6 independent test series	Not reported	Culture
31	Ohlsen, K., Ternes, T., Werner, G., Wallner, U., LÃ¶ffler, D., Ziebuhr, W., Witte, W. and Hacker, J. (2003), Impact of antibiotics on conjugational resistance gene transfer in Staphylococcus aureus in sewage. Environmental Microbiology, 5: 711-716.	Environmental, clinical	Agar	Clinical isolate	S. aureus MA31 (human MRSA isolate)	Gentamicin	Clinical isolate (wound)	S. aureus MA20 (wound infection)	Rifampicin and novobiocin resistant, methicllin sensitive	aacA-aphD	Not reported	1.05e-05	=	5.8e-06	T/R	3-6 independent test series	Not reported	Culture
31	Ohlsen, K., Ternes, T., Werner, G., Wallner, U., LÃ¶ffler, D., Ziebuhr, W., Witte, W. and Hacker, J. (2003), Impact of antibiotics on conjugational resistance gene transfer in Staphylococcus aureus in sewage. Environmental Microbiology, 5: 711-716.	Environmental, clinical	Agar	Clinical isolate	S. aureus MA31 (human MRSA isolate)	Gentamicin	Clinical isolate (wound)	S. aureus MA20 (wound infection)	Rifampicin and novobiocin resistant, methicllin sensitive	aacA-aphD	Not reported	7.9e-06	=	4.2e-06	T/R	3-6 independent test series	Not reported	Culture
31	Ohlsen, K., Ternes, T., Werner, G., Wallner, U., LÃ¶ffler, D., Ziebuhr, W., Witte, W. and Hacker, J. (2003), Impact of antibiotics on conjugational resistance gene transfer in Staphylococcus aureus in sewage. Environmental Microbiology, 5: 711-716.	Environmental, clinical	Agar	Clinical isolate	S. aureus MA31 (human MRSA isolate)	Gentamicin	Clinical isolate (wound)	S. aureus MA20 (wound infection)	Rifampicin and novobiocin resistant, methicllin sensitive	aacA-aphD	Not reported	6.5e-06	=	4.6e-06	T/R	3-6 independent test series	Not reported	Culture
31	Ohlsen, K., Ternes, T., Werner, G., Wallner, U., LÃ¶ffler, D., Ziebuhr, W., Witte, W. and Hacker, J. (2003), Impact of antibiotics on conjugational resistance gene transfer in Staphylococcus aureus in sewage. Environmental Microbiology, 5: 711-716.	Environmental, clinical	Agar	Clinical isolate	S. aureus MA31 (human MRSA isolate)	Gentamicin	Clinical isolate (wound)	S. aureus MA20 (wound infection)	Rifampicin and novobiocin resistant, methicllin sensitive	aacA-aphD	Not reported	8e-06	=	5.3e-06	T/R	3-6 independent test series	Not reported	Culture
31	Ohlsen, K., Ternes, T., Werner, G., Wallner, U., LÃ¶ffler, D., Ziebuhr, W., Witte, W. and Hacker, J. (2003), Impact of antibiotics on conjugational resistance gene transfer in Staphylococcus aureus in sewage. Environmental Microbiology, 5: 711-716.	Environmental, clinical	Agar	Clinical isolate	S. aureus MA31 (human MRSA isolate)	Gentamicin	Clinical isolate (wound)	S. aureus MA20 (wound infection)	Rifampicin and novobiocin resistant, methicllin sensitive	aacA-aphD	Not reported	7.2e-06	=	6.6e-06	T/R	3-6 independent test series	Not reported	Culture
31	Ohlsen, K., Ternes, T., Werner, G., Wallner, U., LÃ¶ffler, D., Ziebuhr, W., Witte, W. and Hacker, J. (2003), Impact of antibiotics on conjugational resistance gene transfer in Staphylococcus aureus in sewage. Environmental Microbiology, 5: 711-716.	Environmental, clinical	Agar	Clinical isolate	S. aureus MA31 (human MRSA isolate)	Gentamicin	Clinical isolate (wound)	S. aureus MA20 (wound infection)	Rifampicin and novobiocin resistant, methicllin sensitive	aacA-aphD	Not reported	5.3e-06	=	3.8e-06	T/R	3-6 independent test series	Not reported	Culture
31	Ohlsen, K., Ternes, T., Werner, G., Wallner, U., LÃ¶ffler, D., Ziebuhr, W., Witte, W. and Hacker, J. (2003), Impact of antibiotics on conjugational resistance gene transfer in Staphylococcus aureus in sewage. Environmental Microbiology, 5: 711-716.	Environmental, clinical	Agar	Clinical isolate	S. aureus MA31 (human MRSA isolate)	Gentamicin	Clinical isolate (throat)	S. aureus MA10 (throat swab)	Rifampicin and novobiocin resistant, methicllin sensitive	aacA-aphD	Not reported	1.8e-06	=	1.1e-06	T/R	3-6 independent test series	Not reported	Culture
31	Ohlsen, K., Ternes, T., Werner, G., Wallner, U., LÃ¶ffler, D., Ziebuhr, W., Witte, W. and Hacker, J. (2003), Impact of antibiotics on conjugational resistance gene transfer in Staphylococcus aureus in sewage. Environmental Microbiology, 5: 711-716.	Environmental, clinical	Agar	Clinical isolate	S. aureus MA31 (human MRSA isolate)	Gentamicin	Clinical isolate (throat)	S. aureus MA10 (throat swab)	Rifampicin and novobiocin resistant, methicllin sensitive	aacA-aphD	Not reported	2.8e-06	=	1.5e-06	T/R	3-6 independent test series	Not reported	Culture
31	Ohlsen, K., Ternes, T., Werner, G., Wallner, U., LÃ¶ffler, D., Ziebuhr, W., Witte, W. and Hacker, J. (2003), Impact of antibiotics on conjugational resistance gene transfer in Staphylococcus aureus in sewage. Environmental Microbiology, 5: 711-716.	Environmental, clinical	Agar	Clinical isolate	S. aureus MA31 (human MRSA isolate)	Gentamicin	Clinical isolate (throat)	S. aureus MA10 (throat swab)	Rifampicin and novobiocin resistant, methicllin sensitive	aacA-aphD	Not reported	3.3e-06	=	2.1e-06	T/R	3-6 independent test series	Not reported	Culture
31	Ohlsen, K., Ternes, T., Werner, G., Wallner, U., LÃ¶ffler, D., Ziebuhr, W., Witte, W. and Hacker, J. (2003), Impact of antibiotics on conjugational resistance gene transfer in Staphylococcus aureus in sewage. Environmental Microbiology, 5: 711-716.	Environmental, clinical	Agar	Clinical isolate	S. aureus MA31 (human MRSA isolate)	Gentamicin	Clinical isolate (throat)	S. aureus MA10 (throat swab)	Rifampicin and novobiocin resistant, methicllin sensitive	aacA-aphD	Not reported	3.8e-06	=	2.7e-06	T/R	3-6 independent test series	Not reported	Culture
31	Ohlsen, K., Ternes, T., Werner, G., Wallner, U., LÃ¶ffler, D., Ziebuhr, W., Witte, W. and Hacker, J. (2003), Impact of antibiotics on conjugational resistance gene transfer in Staphylococcus aureus in sewage. Environmental Microbiology, 5: 711-716.	Environmental, clinical	Agar	Clinical isolate	S. aureus MA31 (human MRSA isolate)	Gentamicin	Clinical isolate (throat)	S. aureus MA10 (throat swab)	Rifampicin and novobiocin resistant, methicllin sensitive	aacA-aphD	Not reported	1.1e-06	=	8e-07	T/R	3-6 independent test series	Not reported	Culture
31	Ohlsen, K., Ternes, T., Werner, G., Wallner, U., LÃ¶ffler, D., Ziebuhr, W., Witte, W. and Hacker, J. (2003), Impact of antibiotics on conjugational resistance gene transfer in Staphylococcus aureus in sewage. Environmental Microbiology, 5: 711-716.	Environmental, clinical	Agar	Clinical isolate	S. aureus MA31 (human MRSA isolate)	Gentamicin	Clinical isolate (throat)	S. aureus MA10 (throat swab)	Rifampicin and novobiocin resistant, methicllin sensitive	aacA-aphD	Not reported	1.3e-06	=	5e-07	T/R	3-6 independent test series	Not reported	Culture
31	Ohlsen, K., Ternes, T., Werner, G., Wallner, U., LÃ¶ffler, D., Ziebuhr, W., Witte, W. and Hacker, J. (2003), Impact of antibiotics on conjugational resistance gene transfer in Staphylococcus aureus in sewage. Environmental Microbiology, 5: 711-716.	Environmental, clinical	Agar	Clinical isolate	S. aureus MA31 (human MRSA isolate)	Gentamicin	Clinical isolate (throat)	S. aureus MA10 (throat swab)	Rifampicin and novobiocin resistant, methicllin sensitive	aacA-aphD	Not reported	2e-06	=	1.1e-06	T/R	3-6 independent test series	Not reported	Culture
31	Ohlsen, K., Ternes, T., Werner, G., Wallner, U., LÃ¶ffler, D., Ziebuhr, W., Witte, W. and Hacker, J. (2003), Impact of antibiotics on conjugational resistance gene transfer in Staphylococcus aureus in sewage. Environmental Microbiology, 5: 711-716.	Environmental, clinical	Agar	Clinical isolate	S. aureus MA31 (human MRSA isolate)	Gentamicin	Clinical isolate (throat)	S. aureus MA10 (throat swab)	Rifampicin and novobiocin resistant, methicllin sensitive	aacA-aphD	Not reported	1.1e-06	=	6e-07	T/R	3-6 independent test series	Not reported	Culture
31	Ohlsen, K., Ternes, T., Werner, G., Wallner, U., LÃ¶ffler, D., Ziebuhr, W., Witte, W. and Hacker, J. (2003), Impact of antibiotics on conjugational resistance gene transfer in Staphylococcus aureus in sewage. Environmental Microbiology, 5: 711-716.	Environmental, clinical	Agar	Clinical isolate	S. aureus MA31 (human MRSA isolate)	Gentamicin	Clinical isolate (throat)	S. aureus MA10 (throat swab)	Rifampicin and novobiocin resistant, methicllin sensitive	aacA-aphD	Not reported	5e-07	=	2e-07	T/R	3-6 independent test series	Not reported	Culture
31	Ohlsen, K., Ternes, T., Werner, G., Wallner, U., LÃ¶ffler, D., Ziebuhr, W., Witte, W. and Hacker, J. (2003), Impact of antibiotics on conjugational resistance gene transfer in Staphylococcus aureus in sewage. Environmental Microbiology, 5: 711-716.	Environmental, clinical	Agar	Clinical isolate	S. aureus MA31 (human MRSA isolate)	Gentamicin	Clinical isolate (throat)	S. aureus MA10 (throat swab)	Rifampicin and novobiocin resistant, methicllin sensitive	aacA-aphD	Not reported	7e-07	=	4e-07	T/R	3-6 independent test series	Not reported	Culture
31	Ohlsen, K., Ternes, T., Werner, G., Wallner, U., LÃ¶ffler, D., Ziebuhr, W., Witte, W. and Hacker, J. (2003), Impact of antibiotics on conjugational resistance gene transfer in Staphylococcus aureus in sewage. Environmental Microbiology, 5: 711-716.	Environmental, clinical	Agar	Clinical isolate	S. aureus MA31 (human MRSA isolate)	Gentamicin	Clinical isolate (throat)	S. aureus MA10 (throat swab)	Rifampicin and novobiocin resistant, methicllin sensitive	aacA-aphD	Not reported	1.3e-06	=	1e-06	T/R	3-6 independent test series	Not reported	Culture
31	Ohlsen, K., Ternes, T., Werner, G., Wallner, U., LÃ¶ffler, D., Ziebuhr, W., Witte, W. and Hacker, J. (2003), Impact of antibiotics on conjugational resistance gene transfer in Staphylococcus aureus in sewage. Environmental Microbiology, 5: 711-716.	Environmental, clinical	Agar	Clinical isolate	S. aureus MA31 (human MRSA isolate)	Gentamicin	Clinical isolate (throat)	S. aureus MA10 (throat swab)	Rifampicin and novobiocin resistant, methicllin sensitive	aacA-aphD	Not reported	8e-07	=	6e-07	T/R	3-6 independent test series	Not reported	Culture
31	Ohlsen, K., Ternes, T., Werner, G., Wallner, U., LÃ¶ffler, D., Ziebuhr, W., Witte, W. and Hacker, J. (2003), Impact of antibiotics on conjugational resistance gene transfer in Staphylococcus aureus in sewage. Environmental Microbiology, 5: 711-716.	Environmental, clinical	Agar	Clinical isolate	S. aureus MA31 (human MRSA isolate)	Gentamicin	Clinical isolate (throat)	S. aureus MA10 (throat swab)	Rifampicin and novobiocin resistant, methicllin sensitive	aacA-aphD	Not reported	1.5e-06	=	7e-07	T/R	3-6 independent test series	Not reported	Culture
31	Ohlsen, K., Ternes, T., Werner, G., Wallner, U., LÃ¶ffler, D., Ziebuhr, W., Witte, W. and Hacker, J. (2003), Impact of antibiotics on conjugational resistance gene transfer in Staphylococcus aureus in sewage. Environmental Microbiology, 5: 711-716.	Environmental, clinical	Agar	Clinical isolate	S. aureus MA31 (human MRSA isolate)	Gentamicin	Clinical isolate (throat)	S. aureus MA10 (throat swab)	Rifampicin and novobiocin resistant, methicllin sensitive	aacA-aphD	Not reported	2.9e-06	=	1.2e-06	T/R	3-6 independent test series	Not reported	Culture
31	Ohlsen, K., Ternes, T., Werner, G., Wallner, U., LÃ¶ffler, D., Ziebuhr, W., Witte, W. and Hacker, J. (2003), Impact of antibiotics on conjugational resistance gene transfer in Staphylococcus aureus in sewage. Environmental Microbiology, 5: 711-716.	Environmental, clinical	Agar	Clinical isolate	S. aureus MA31 (human MRSA isolate)	Gentamicin	Clinical isolate (throat)	S. aureus MA10 (throat swab)	Rifampicin and novobiocin resistant, methicllin sensitive	aacA-aphD	Not reported	1.2e-06	=	8e-07	T/R	3-6 independent test series	Not reported	Culture
31	Ohlsen, K., Ternes, T., Werner, G., Wallner, U., LÃ¶ffler, D., Ziebuhr, W., Witte, W. and Hacker, J. (2003), Impact of antibiotics on conjugational resistance gene transfer in Staphylococcus aureus in sewage. Environmental Microbiology, 5: 711-716.	Environmental, clinical	Agar	Clinical isolate	S. aureus MA31 (human MRSA isolate)	Gentamicin	Clinical isolate (throat)	S. aureus MA10 (throat swab)	Rifampicin and novobiocin resistant, methicllin sensitive	aacA-aphD	Not reported	7e-07	=	5e-07	T/R	3-6 independent test series	Not reported	Culture
31	Ohlsen, K., Ternes, T., Werner, G., Wallner, U., LÃ¶ffler, D., Ziebuhr, W., Witte, W. and Hacker, J. (2003), Impact of antibiotics on conjugational resistance gene transfer in Staphylococcus aureus in sewage. Environmental Microbiology, 5: 711-716.	Environmental, clinical	Agar	Clinical isolate	S. aureus MA33 (human MRSA isolate)	Gentamicin	Clinical isolate (wound)	S. aureus MA20 (wound infection)	Rifampicin and novobiocin resistant, methicllin sensitive	aacA-aphD	Not reported	1.6e-07	=	1.1e-07	T/R	3-6 independent test series	Not reported	Culture
31	Ohlsen, K., Ternes, T., Werner, G., Wallner, U., LÃ¶ffler, D., Ziebuhr, W., Witte, W. and Hacker, J. (2003), Impact of antibiotics on conjugational resistance gene transfer in Staphylococcus aureus in sewage. Environmental Microbiology, 5: 711-716.	Environmental, clinical	Agar	Clinical isolate	S. aureus MA33 (human MRSA isolate)	Gentamicin	Clinical isolate (wound)	S. aureus MA20 (wound infection)	Rifampicin and novobiocin resistant, methicllin sensitive	aacA-aphD	Not reported	1.5e-07	=	1.3e-07	T/R	3-6 independent test series	Not reported	Culture
31	Ohlsen, K., Ternes, T., Werner, G., Wallner, U., LÃ¶ffler, D., Ziebuhr, W., Witte, W. and Hacker, J. (2003), Impact of antibiotics on conjugational resistance gene transfer in Staphylococcus aureus in sewage. Environmental Microbiology, 5: 711-716.	Environmental, clinical	Agar	Clinical isolate	S. aureus MA33 (human MRSA isolate)	Gentamicin	Clinical isolate (wound)	S. aureus MA20 (wound infection)	Rifampicin and novobiocin resistant, methicllin sensitive	aacA-aphD	Not reported	2.8e-07	=	1.8e-07	T/R	3-6 independent test series	Not reported	Culture
31	Ohlsen, K., Ternes, T., Werner, G., Wallner, U., LÃ¶ffler, D., Ziebuhr, W., Witte, W. and Hacker, J. (2003), Impact of antibiotics on conjugational resistance gene transfer in Staphylococcus aureus in sewage. Environmental Microbiology, 5: 711-716.	Environmental, clinical	Agar	Clinical isolate	S. aureus MA33 (human MRSA isolate)	Gentamicin	Clinical isolate (wound)	S. aureus MA20 (wound infection)	Rifampicin and novobiocin resistant, methicllin sensitive	aacA-aphD	Not reported	3.1e-07	=	2.1e-07	T/R	3-6 independent test series	Not reported	Culture
31	Ohlsen, K., Ternes, T., Werner, G., Wallner, U., LÃ¶ffler, D., Ziebuhr, W., Witte, W. and Hacker, J. (2003), Impact of antibiotics on conjugational resistance gene transfer in Staphylococcus aureus in sewage. Environmental Microbiology, 5: 711-716.	Environmental, clinical	Agar	Clinical isolate	S. aureus MA33 (human MRSA isolate)	Gentamicin	Clinical isolate (wound)	S. aureus MA20 (wound infection)	Rifampicin and novobiocin resistant, methicllin sensitive	aacA-aphD	Not reported	1.8e-07	=	1.4e-07	T/R	3-6 independent test series	Not reported	Culture
31	Ohlsen, K., Ternes, T., Werner, G., Wallner, U., LÃ¶ffler, D., Ziebuhr, W., Witte, W. and Hacker, J. (2003), Impact of antibiotics on conjugational resistance gene transfer in Staphylococcus aureus in sewage. Environmental Microbiology, 5: 711-716.	Environmental, clinical	Agar	Clinical isolate	S. aureus MA33 (human MRSA isolate)	Gentamicin	Clinical isolate (wound)	S. aureus MA20 (wound infection)	Rifampicin and novobiocin resistant, methicllin sensitive	aacA-aphD	Not reported	2.5e-07	=	2.2e-07	T/R	3-6 independent test series	Not reported	Culture
31	Ohlsen, K., Ternes, T., Werner, G., Wallner, U., LÃ¶ffler, D., Ziebuhr, W., Witte, W. and Hacker, J. (2003), Impact of antibiotics on conjugational resistance gene transfer in Staphylococcus aureus in sewage. Environmental Microbiology, 5: 711-716.	Environmental, clinical	Agar	Clinical isolate	S. aureus MA33 (human MRSA isolate)	Gentamicin	Clinical isolate (wound)	S. aureus MA20 (wound infection)	Rifampicin and novobiocin resistant, methicllin sensitive	aacA-aphD	Not reported	2.8e-07	=	1.9e-07	T/R	3-6 independent test series	Not reported	Culture
31	Ohlsen, K., Ternes, T., Werner, G., Wallner, U., LÃ¶ffler, D., Ziebuhr, W., Witte, W. and Hacker, J. (2003), Impact of antibiotics on conjugational resistance gene transfer in Staphylococcus aureus in sewage. Environmental Microbiology, 5: 711-716.	Environmental, clinical	Agar	Clinical isolate	S. aureus MA33 (human MRSA isolate)	Gentamicin	Clinical isolate (wound)	S. aureus MA20 (wound infection)	Rifampicin and novobiocin resistant, methicllin sensitive	aacA-aphD	Not reported	2.1e-07	=	1.3e-07	T/R	3-6 independent test series	Not reported	Culture
31	Ohlsen, K., Ternes, T., Werner, G., Wallner, U., LÃ¶ffler, D., Ziebuhr, W., Witte, W. and Hacker, J. (2003), Impact of antibiotics on conjugational resistance gene transfer in Staphylococcus aureus in sewage. Environmental Microbiology, 5: 711-716.	Environmental, clinical	Agar	Clinical isolate	S. aureus MA33 (human MRSA isolate)	Gentamicin	Clinical isolate (wound)	S. aureus MA20 (wound infection)	Rifampicin and novobiocin resistant, methicllin sensitive	aacA-aphD	Not reported	2.4e-07	=	1.6e-07	T/R	3-6 independent test series	Not reported	Culture
31	Ohlsen, K., Ternes, T., Werner, G., Wallner, U., LÃ¶ffler, D., Ziebuhr, W., Witte, W. and Hacker, J. (2003), Impact of antibiotics on conjugational resistance gene transfer in Staphylococcus aureus in sewage. Environmental Microbiology, 5: 711-716.	Environmental, clinical	Agar	Clinical isolate	S. aureus MA33 (human MRSA isolate)	Gentamicin	Clinical isolate (wound)	S. aureus MA20 (wound infection)	Rifampicin and novobiocin resistant, methicllin sensitive	aacA-aphD	Not reported	2.9e-07	=	1.5e-06	T/R	3-6 independent test series	Not reported	Culture
31	Ohlsen, K., Ternes, T., Werner, G., Wallner, U., LÃ¶ffler, D., Ziebuhr, W., Witte, W. and Hacker, J. (2003), Impact of antibiotics on conjugational resistance gene transfer in Staphylococcus aureus in sewage. Environmental Microbiology, 5: 711-716.	Environmental, clinical	Agar	Clinical isolate	S. aureus MA33 (human MRSA isolate)	Gentamicin	Clinical isolate (wound)	S. aureus MA20 (wound infection)	Rifampicin and novobiocin resistant, methicllin sensitive	aacA-aphD	Not reported	2.2e-07	=	1.9e-07	T/R	3-6 independent test series	Not reported	Culture
31	Ohlsen, K., Ternes, T., Werner, G., Wallner, U., LÃ¶ffler, D., Ziebuhr, W., Witte, W. and Hacker, J. (2003), Impact of antibiotics on conjugational resistance gene transfer in Staphylococcus aureus in sewage. Environmental Microbiology, 5: 711-716.	Environmental, clinical	Agar	Clinical isolate	S. aureus MA33 (human MRSA isolate)	Gentamicin	Clinical isolate (wound)	S. aureus MA20 (wound infection)	Rifampicin and novobiocin resistant, methicllin sensitive	aacA-aphD	Not reported	2e-07	=	1.3e-07	T/R	3-6 independent test series	Not reported	Culture
31	Ohlsen, K., Ternes, T., Werner, G., Wallner, U., LÃ¶ffler, D., Ziebuhr, W., Witte, W. and Hacker, J. (2003), Impact of antibiotics on conjugational resistance gene transfer in Staphylococcus aureus in sewage. Environmental Microbiology, 5: 711-716.	Environmental, clinical	Agar	Clinical isolate	S. aureus MA33 (human MRSA isolate)	Gentamicin	Clinical isolate (wound)	S. aureus MA20 (wound infection)	Rifampicin and novobiocin resistant, methicllin sensitive	aacA-aphD	Not reported	3.2e-07	=	2.4e-07	T/R	3-6 independent test series	Not reported	Culture
31	Ohlsen, K., Ternes, T., Werner, G., Wallner, U., LÃ¶ffler, D., Ziebuhr, W., Witte, W. and Hacker, J. (2003), Impact of antibiotics on conjugational resistance gene transfer in Staphylococcus aureus in sewage. Environmental Microbiology, 5: 711-716.	Environmental, clinical	Agar	Clinical isolate	S. aureus MA33 (human MRSA isolate)	Gentamicin	Clinical isolate (wound)	S. aureus MA20 (wound infection)	Rifampicin and novobiocin resistant, methicllin sensitive	aacA-aphD	Not reported	2.5e-07	=	2.3e-07	T/R	3-6 independent test series	Not reported	Culture
31	Ohlsen, K., Ternes, T., Werner, G., Wallner, U., LÃ¶ffler, D., Ziebuhr, W., Witte, W. and Hacker, J. (2003), Impact of antibiotics on conjugational resistance gene transfer in Staphylococcus aureus in sewage. Environmental Microbiology, 5: 711-716.	Environmental, clinical	Agar	Clinical isolate	S. aureus MA33 (human MRSA isolate)	Gentamicin	Clinical isolate (wound)	S. aureus MA20 (wound infection)	Rifampicin and novobiocin resistant, methicllin sensitive	aacA-aphD	Not reported	3.5e-07	=	2.6e-07	T/R	3-6 independent test series	Not reported	Culture
31	Ohlsen, K., Ternes, T., Werner, G., Wallner, U., LÃ¶ffler, D., Ziebuhr, W., Witte, W. and Hacker, J. (2003), Impact of antibiotics on conjugational resistance gene transfer in Staphylococcus aureus in sewage. Environmental Microbiology, 5: 711-716.	Environmental, clinical	Agar	Clinical isolate	S. aureus MA33 (human MRSA isolate)	Gentamicin	Clinical isolate (wound)	S. aureus MA20 (wound infection)	Rifampicin and novobiocin resistant, methicllin sensitive	aacA-aphD	Not reported	1.9e-07	=	1.6e-07	T/R	3-6 independent test series	Not reported	Culture
31	Ohlsen, K., Ternes, T., Werner, G., Wallner, U., LÃ¶ffler, D., Ziebuhr, W., Witte, W. and Hacker, J. (2003), Impact of antibiotics on conjugational resistance gene transfer in Staphylococcus aureus in sewage. Environmental Microbiology, 5: 711-716.	Environmental, clinical	Agar	Clinical isolate	S. aureus MA33 (human MRSA isolate)	Gentamicin	Clinical isolate (throat)	S. aureus MA10 (throat swab)	Rifampicin and novobiocin resistant, methicllin sensitive	aacA-aphD	Not reported	8e-08	=	3e-08	T/R	3-6 independent test series	Not reported	Culture
31	Ohlsen, K., Ternes, T., Werner, G., Wallner, U., LÃ¶ffler, D., Ziebuhr, W., Witte, W. and Hacker, J. (2003), Impact of antibiotics on conjugational resistance gene transfer in Staphylococcus aureus in sewage. Environmental Microbiology, 5: 711-716.	Environmental, clinical	Agar	Clinical isolate	S. aureus MA33 (human MRSA isolate)	Gentamicin	Clinical isolate (throat)	S. aureus MA10 (throat swab)	Rifampicin and novobiocin resistant, methicllin sensitive	aacA-aphD	Not reported	1.1e-07	=	8e-08	T/R	3-6 independent test series	Not reported	Culture
31	Ohlsen, K., Ternes, T., Werner, G., Wallner, U., LÃ¶ffler, D., Ziebuhr, W., Witte, W. and Hacker, J. (2003), Impact of antibiotics on conjugational resistance gene transfer in Staphylococcus aureus in sewage. Environmental Microbiology, 5: 711-716.	Environmental, clinical	Agar	Clinical isolate	S. aureus MA33 (human MRSA isolate)	Gentamicin	Clinical isolate (throat)	S. aureus MA10 (throat swab)	Rifampicin and novobiocin resistant, methicllin sensitive	aacA-aphD	Not reported	1.3e-07	=	1.1e-07	T/R	3-6 independent test series	Not reported	Culture
31	Ohlsen, K., Ternes, T., Werner, G., Wallner, U., LÃ¶ffler, D., Ziebuhr, W., Witte, W. and Hacker, J. (2003), Impact of antibiotics on conjugational resistance gene transfer in Staphylococcus aureus in sewage. Environmental Microbiology, 5: 711-716.	Environmental, clinical	Agar	Clinical isolate	S. aureus MA33 (human MRSA isolate)	Gentamicin	Clinical isolate (throat)	S. aureus MA10 (throat swab)	Rifampicin and novobiocin resistant, methicllin sensitive	aacA-aphD	Not reported	1.6e-07	=	1.2e-07	T/R	3-6 independent test series	Not reported	Culture
31	Ohlsen, K., Ternes, T., Werner, G., Wallner, U., LÃ¶ffler, D., Ziebuhr, W., Witte, W. and Hacker, J. (2003), Impact of antibiotics on conjugational resistance gene transfer in Staphylococcus aureus in sewage. Environmental Microbiology, 5: 711-716.	Environmental, clinical	Agar	Clinical isolate	S. aureus MA33 (human MRSA isolate)	Gentamicin	Clinical isolate (throat)	S. aureus MA10 (throat swab)	Rifampicin and novobiocin resistant, methicllin sensitive	aacA-aphD	Not reported	1.2e-07	=	1e-07	T/R	3-6 independent test series	Not reported	Culture
31	Ohlsen, K., Ternes, T., Werner, G., Wallner, U., LÃ¶ffler, D., Ziebuhr, W., Witte, W. and Hacker, J. (2003), Impact of antibiotics on conjugational resistance gene transfer in Staphylococcus aureus in sewage. Environmental Microbiology, 5: 711-716.	Environmental, clinical	Agar	Clinical isolate	S. aureus MA33 (human MRSA isolate)	Gentamicin	Clinical isolate (throat)	S. aureus MA10 (throat swab)	Rifampicin and novobiocin resistant, methicllin sensitive	aacA-aphD	Not reported	1.1e-07	=	9e-08	T/R	3-6 independent test series	Not reported	Culture
31	Ohlsen, K., Ternes, T., Werner, G., Wallner, U., LÃ¶ffler, D., Ziebuhr, W., Witte, W. and Hacker, J. (2003), Impact of antibiotics on conjugational resistance gene transfer in Staphylococcus aureus in sewage. Environmental Microbiology, 5: 711-716.	Environmental, clinical	Agar	Clinical isolate	S. aureus MA33 (human MRSA isolate)	Gentamicin	Clinical isolate (throat)	S. aureus MA10 (throat swab)	Rifampicin and novobiocin resistant, methicllin sensitive	aacA-aphD	Not reported	8e-08	=	9e-08	T/R	3-6 independent test series	Not reported	Culture
31	Ohlsen, K., Ternes, T., Werner, G., Wallner, U., LÃ¶ffler, D., Ziebuhr, W., Witte, W. and Hacker, J. (2003), Impact of antibiotics on conjugational resistance gene transfer in Staphylococcus aureus in sewage. Environmental Microbiology, 5: 711-716.	Environmental, clinical	Agar	Clinical isolate	S. aureus MA33 (human MRSA isolate)	Gentamicin	Clinical isolate (throat)	S. aureus MA10 (throat swab)	Rifampicin and novobiocin resistant, methicllin sensitive	aacA-aphD	Not reported	1.5e-07	=	8e-08	T/R	3-6 independent test series	Not reported	Culture
31	Ohlsen, K., Ternes, T., Werner, G., Wallner, U., LÃ¶ffler, D., Ziebuhr, W., Witte, W. and Hacker, J. (2003), Impact of antibiotics on conjugational resistance gene transfer in Staphylococcus aureus in sewage. Environmental Microbiology, 5: 711-716.	Environmental, clinical	Agar	Clinical isolate	S. aureus MA33 (human MRSA isolate)	Gentamicin	Clinical isolate (throat)	S. aureus MA10 (throat swab)	Rifampicin and novobiocin resistant, methicllin sensitive	aacA-aphD	Not reported	1.4e-07	=	6e-08	T/R	3-6 independent test series	Not reported	Culture
31	Ohlsen, K., Ternes, T., Werner, G., Wallner, U., LÃ¶ffler, D., Ziebuhr, W., Witte, W. and Hacker, J. (2003), Impact of antibiotics on conjugational resistance gene transfer in Staphylococcus aureus in sewage. Environmental Microbiology, 5: 711-716.	Environmental, clinical	Agar	Clinical isolate	S. aureus MA33 (human MRSA isolate)	Gentamicin	Clinical isolate (throat)	S. aureus MA10 (throat swab)	Rifampicin and novobiocin resistant, methicllin sensitive	aacA-aphD	Not reported	1.1e-07	=	1.5e-07	T/R	3-6 independent test series	Not reported	Culture
31	Ohlsen, K., Ternes, T., Werner, G., Wallner, U., LÃ¶ffler, D., Ziebuhr, W., Witte, W. and Hacker, J. (2003), Impact of antibiotics on conjugational resistance gene transfer in Staphylococcus aureus in sewage. Environmental Microbiology, 5: 711-716.	Environmental, clinical	Agar	Clinical isolate	S. aureus MA33 (human MRSA isolate)	Gentamicin	Clinical isolate (throat)	S. aureus MA10 (throat swab)	Rifampicin and novobiocin resistant, methicllin sensitive	aacA-aphD	Not reported	8e-08	=	6e-08	T/R	3-6 independent test series	Not reported	Culture
31	Ohlsen, K., Ternes, T., Werner, G., Wallner, U., LÃ¶ffler, D., Ziebuhr, W., Witte, W. and Hacker, J. (2003), Impact of antibiotics on conjugational resistance gene transfer in Staphylococcus aureus in sewage. Environmental Microbiology, 5: 711-716.	Environmental, clinical	Agar	Clinical isolate	S. aureus MA33 (human MRSA isolate)	Gentamicin	Clinical isolate (throat)	S. aureus MA10 (throat swab)	Rifampicin and novobiocin resistant, methicllin sensitive	aacA-aphD	Not reported	9e-08	=	7e-07	T/R	3-6 independent test series	Not reported	Culture
31	Ohlsen, K., Ternes, T., Werner, G., Wallner, U., LÃ¶ffler, D., Ziebuhr, W., Witte, W. and Hacker, J. (2003), Impact of antibiotics on conjugational resistance gene transfer in Staphylococcus aureus in sewage. Environmental Microbiology, 5: 711-716.	Environmental, clinical	Agar	Clinical isolate	S. aureus MA33 (human MRSA isolate)	Gentamicin	Clinical isolate (throat)	S. aureus MA10 (throat swab)	Rifampicin and novobiocin resistant, methicllin sensitive	aacA-aphD	Not reported	1.7e-07	=	1.2e-07	T/R	3-6 independent test series	Not reported	Culture
31	Ohlsen, K., Ternes, T., Werner, G., Wallner, U., LÃ¶ffler, D., Ziebuhr, W., Witte, W. and Hacker, J. (2003), Impact of antibiotics on conjugational resistance gene transfer in Staphylococcus aureus in sewage. Environmental Microbiology, 5: 711-716.	Environmental, clinical	Agar	Clinical isolate	S. aureus MA33 (human MRSA isolate)	Gentamicin	Clinical isolate (throat)	S. aureus MA10 (throat swab)	Rifampicin and novobiocin resistant, methicllin sensitive	aacA-aphD	Not reported	2.5e-07	=	1.7e-07	T/R	3-6 independent test series	Not reported	Culture
31	Ohlsen, K., Ternes, T., Werner, G., Wallner, U., LÃ¶ffler, D., Ziebuhr, W., Witte, W. and Hacker, J. (2003), Impact of antibiotics on conjugational resistance gene transfer in Staphylococcus aureus in sewage. Environmental Microbiology, 5: 711-716.	Environmental, clinical	Agar	Clinical isolate	S. aureus MA33 (human MRSA isolate)	Gentamicin	Clinical isolate (throat)	S. aureus MA10 (throat swab)	Rifampicin and novobiocin resistant, methicllin sensitive	aacA-aphD	Not reported	1.4e-07	=	9e-08	T/R	3-6 independent test series	Not reported	Culture
31	Ohlsen, K., Ternes, T., Werner, G., Wallner, U., LÃ¶ffler, D., Ziebuhr, W., Witte, W. and Hacker, J. (2003), Impact of antibiotics on conjugational resistance gene transfer in Staphylococcus aureus in sewage. Environmental Microbiology, 5: 711-716.	Environmental, clinical	Agar	Clinical isolate	S. aureus MA33 (human MRSA isolate)	Gentamicin	Clinical isolate (throat)	S. aureus MA10 (throat swab)	Rifampicin and novobiocin resistant, methicllin sensitive	aacA-aphD	Not reported	2.1e-07	=	1.2e-07	T/R	3-6 independent test series	Not reported	Culture
32	Laroche?Ajzenberg, E., Flores Ribeiro, A., Bodilis, J., Riah, W., Buquet, S., Chaftar, N., & Pawlak, B. (2015). Conjugative multipleâ€antibiotic resistance plasmids in Escherichia coli isolated from environmental waters contaminated by human faecal wastes. Journal of applied microbiology, 118(2), 399-411.	Environmental	Agar	Surface water, groundwater	Escherichia coli DH5aMCR	Amoxicillin, ticarcillin, kanamycin, streptomycin, chloramphenicol, tetracycline	Surface water, groundwater	Escherichia coli SC12	Rifampicin	pME3-IncFIA and IncFIB	1	2.6e-08	=	NA	T/R	Not reported	12	PCR
32	Laroche?Ajzenberg, E., Flores Ribeiro, A., Bodilis, J., Riah, W., Buquet, S., Chaftar, N., & Pawlak, B. (2015). Conjugative multipleâ€antibiotic resistance plasmids in Escherichia coli isolated from environmental waters contaminated by human faecal wastes. Journal of applied microbiology, 118(2), 399-411.	Environmental	Agar	Surface water, groundwater	Escherichia coli DH5aMCR	Kanamycin, amoxicillin, amoxicillin + clavulanic acid, ticarcillin, ticarcillin + clavulanic acid, streptomycin, tetracycline	Surface water, groundwater	Escherichia coli SC12	Rifampicin	pME4-intI2	1	0.0015	=	NA	T/R	Not reported	12	PCR
32	Laroche?Ajzenberg, E., Flores Ribeiro, A., Bodilis, J., Riah, W., Buquet, S., Chaftar, N., & Pawlak, B. (2015). Conjugative multipleâ€antibiotic resistance plasmids in Escherichia coli isolated from environmental waters contaminated by human faecal wastes. Journal of applied microbiology, 118(2), 399-411.	Environmental	Agar	Surface water, groundwater	Escherichia coli DH5aMCR	Kanamycin, amoxicillin, amoxicillin + clavulanic acid, ticarcillin, ticarcillin + clavulanic acid, streptomycin, tetracycline	Surface water, groundwater	Escherichia coli SC12	Rifampicin	pME6-IncB/O	1	0.0021	=	NA	T/R	Not reported	12	PCR
32	Laroche?Ajzenberg, E., Flores Ribeiro, A., Bodilis, J., Riah, W., Buquet, S., Chaftar, N., & Pawlak, B. (2015). Conjugative multipleâ€antibiotic resistance plasmids in Escherichia coli isolated from environmental waters contaminated by human faecal wastes. Journal of applied microbiology, 118(2), 399-411.	Environmental	Agar	Surface water, groundwater	Escherichia coli DH5aMCR	Amoxicillin, amoxicillin + clavulanic acid, ticarcillin, ticarcillin + clavulanic acid, gentamicin, streptomycin, chloramphenicol, tetracycline	Surface water, groundwater	Escherichia coli SC12	Rifampicin	pME5-IncHI1	1	3.5e-05	=	NA	T/R	Not reported	12	PCR
32	Laroche?Ajzenberg, E., Flores Ribeiro, A., Bodilis, J., Riah, W., Buquet, S., Chaftar, N., & Pawlak, B. (2015). Conjugative multipleâ€antibiotic resistance plasmids in Escherichia coli isolated from environmental waters contaminated by human faecal wastes. Journal of applied microbiology, 118(2), 399-411.	Environmental	Agar	Surface water, groundwater	Escherichia coli DH5aMCR	Amoxicillin, amoxicillin + clavulanic acid, ticarcillin, ticarcillin + clavulanic acid, streptomycin, chloramphenicol, trimethoprim-sulfamethoxazole	Surface water, groundwater	Escherichia coli SC12	Rifampicin	pME9-IncFIB	1	0.00012	=	NA	T/R	Not reported	12	PCR
32	Laroche?Ajzenberg, E., Flores Ribeiro, A., Bodilis, J., Riah, W., Buquet, S., Chaftar, N., & Pawlak, B. (2015). Conjugative multipleâ€antibiotic resistance plasmids in Escherichia coli isolated from environmental waters contaminated by human faecal wastes. Journal of applied microbiology, 118(2), 399-411.	Environmental	Agar	Surface water, groundwater	Escherichia coli DH5aMCR	Amoxicillin, amoxicillin + clavulanic acid, ticarcillin, ticarcillin + clavulanic acid, cefalotin, kanamycin, tetracycline	Surface water, groundwater	Escherichia coli SC12	Rifampicin	pME8-IncP replicon	1	0.22	=	NA	T/R	Not reported	12	PCR
32	Laroche?Ajzenberg, E., Flores Ribeiro, A., Bodilis, J., Riah, W., Buquet, S., Chaftar, N., & Pawlak, B. (2015). Conjugative multipleâ€antibiotic resistance plasmids in Escherichia coli isolated from environmental waters contaminated by human faecal wastes. Journal of applied microbiology, 118(2), 399-411.	Environmental	Agar	Surface water, groundwater	Escherichia coli DH5aMCR	Amoxicillin, amoxicillin + clavulanic acid, ticarcillin, ticarcillin + clavulanic acid, cefalotin, kanamycin, tetracycline	Estuary	Aeromonas AR44 (isolated from an estuary)	Rifampicin	pME8-IncP replicon	1	0.0028	=	NA	T/R	Not reported	12	PCR
32	Laroche?Ajzenberg, E., Flores Ribeiro, A., Bodilis, J., Riah, W., Buquet, S., Chaftar, N., & Pawlak, B. (2015). Conjugative multipleâ€antibiotic resistance plasmids in Escherichia coli isolated from environmental waters contaminated by human faecal wastes. Journal of applied microbiology, 118(2), 399-411.	Environmental	Agar	Surface water, groundwater	Escherichia coli DH5aMCR	Amoxicillin, amoxicillin + clavulanic acid, ticarcillin, ticarcillin + clavulanic acid, cefalotin, kanamycin, tetracycline	Surface water, groundwater	Pseudomonas fluorescens SBW25	Rifampicin	pME8-IncP replicon	1	2.4e-06	=	NA	T/R	Not reported	12	PCR
33	Tamanai-Shacoori, Z., Arturo, M., Pommepuy, M., Mamez, C., & Cormier, M. (1995). Conjugal transfer of natural plasmids between Escherichia coli strains in sterile environmental water. Current microbiology, 30(3), 155-160.	Environmental	Raw wastewater	Sewage	E. coli R36	tetracycline, sulfamid resistance	Sewage	E. coli K-12 C600	Rifampicin	R	1	1.3e-08	=	NA	T/D	Mean (n>=3)	20	Culture
33	Tamanai-Shacoori, Z., Arturo, M., Pommepuy, M., Mamez, C., & Cormier, M. (1995). Conjugal transfer of natural plasmids between Escherichia coli strains in sterile environmental water. Current microbiology, 30(3), 155-160.	Environmental	Raw wastewater	Sewage	E. coli R61	ticarcillin, tetracycline, streptomycin, chloramphenicol, sulfamid, trimethoprim resistance	Sewage	E. coli K-12 C600	Rifampicin	R	1	5.3e-07	=	NA	T/D	Mean (n>=3)	20	Culture
33	Tamanai-Shacoori, Z., Arturo, M., Pommepuy, M., Mamez, C., & Cormier, M. (1995). Conjugal transfer of natural plasmids between Escherichia coli strains in sterile environmental water. Current microbiology, 30(3), 155-160.	Environmental	Treated wastewater	Treated wastewater	E. coli T60	tetracycline, sulfamid, trimethoprim resistance	Treated wastewater	E. coli K-12 C600	Rifampicin	R	1	4.9e-09	=	NA	T/D	Mean (n>=3)	20	Culture
33	Tamanai-Shacoori, Z., Arturo, M., Pommepuy, M., Mamez, C., & Cormier, M. (1995). Conjugal transfer of natural plasmids between Escherichia coli strains in sterile environmental water. Current microbiology, 30(3), 155-160.	Environmental	Treated wastewater	Treated wastewater	E. coli T69	ticarcillin, sulfamid, trimethoprim resistance	Treated wastewater	E. coli K-12 C600	Rifampicin	R	1	1e-06	=	NA	T/D	Mean (n>=3)	20	Culture
33	Tamanai-Shacoori, Z., Arturo, M., Pommepuy, M., Mamez, C., & Cormier, M. (1995). Conjugal transfer of natural plasmids between Escherichia coli strains in sterile environmental water. Current microbiology, 30(3), 155-160.	Environmental	Brackish water	Brackish water	E. coli B19	ticarcillin, tetracycline, streptomycin, kanamycin, sulfamid resistance	Brackish water	E. coli K-12 C600	Rifampicin	R	1	6.8e-07	=	NA	T/D	Mean (n>=3)	20	Culture
33	Tamanai-Shacoori, Z., Arturo, M., Pommepuy, M., Mamez, C., & Cormier, M. (1995). Conjugal transfer of natural plasmids between Escherichia coli strains in sterile environmental water. Current microbiology, 30(3), 155-160.	Environmental	Brackish water	Brackish water	E. coli B23	ticarcillin, tetracycline, streptomycin, chloramphenicol, sulfamid, trimethoprim resistance	Brackish water	E. coli K-12 C600	Rifampicin	R	1	1.9e-07	=	NA	T/D	Mean (n>=3)	20	Culture
33	Tamanai-Shacoori, Z., Arturo, M., Pommepuy, M., Mamez, C., & Cormier, M. (1995). Conjugal transfer of natural plasmids between Escherichia coli strains in sterile environmental water. Current microbiology, 30(3), 155-160.	Environmental	Brackish water	Brackish water	E. coli B53	ticarcillin, tetracycline resistance	Brackish water	E. coli K-12 C600	Rifampicin	R	1	1.4e-05	=	NA	T/D	Mean (n>=3)	20	Culture
33	Tamanai-Shacoori, Z., Arturo, M., Pommepuy, M., Mamez, C., & Cormier, M. (1995). Conjugal transfer of natural plasmids between Escherichia coli strains in sterile environmental water. Current microbiology, 30(3), 155-160.	Environmental	Seawater	Brackish water	E. coli B19	ticarcillin, tetracycline, streptomycin, kanamycin, sulfamid resistance	Brackish water	E. coli K-12 C600	Rifampicin	R	1	1e-08	<	NA	T/D	Mean (n>=3)	20	Culture
33	Tamanai-Shacoori, Z., Arturo, M., Pommepuy, M., Mamez, C., & Cormier, M. (1995). Conjugal transfer of natural plasmids between Escherichia coli strains in sterile environmental water. Current microbiology, 30(3), 155-160.	Environmental	Seawater	Brackish water	E. coli B23	ticarcillin, tetracycline, streptomycin, chloramphenicol, sulfamid, trimethoprim resistance	Brackish water	E. coli K-12 C600	Rifampicin	R	1	5.6e-08	=	NA	T/D	Mean (n>=3)	20	Culture
33	Tamanai-Shacoori, Z., Arturo, M., Pommepuy, M., Mamez, C., & Cormier, M. (1995). Conjugal transfer of natural plasmids between Escherichia coli strains in sterile environmental water. Current microbiology, 30(3), 155-160.	Environmental	Seawater	Brackish water	E. coli B53	ticarcillin, tetracycline resistance	Brackish water	E. coli K-12 C600	Rifampicin	R	1	2.5e-06	=	NA	T/D	Mean (n>=3)	20	Culture
33	Tamanai-Shacoori, Z., Arturo, M., Pommepuy, M., Mamez, C., & Cormier, M. (1995). Conjugal transfer of natural plasmids between Escherichia coli strains in sterile environmental water. Current microbiology, 30(3), 155-160.	Environmental	Broth	Sewage	E. coli R36	tetracycline, sulfamid resistance	Sewage	E. coli K-12 C600	Rifampicin	R	1	2.4e-06	=	NA	T/D	Mean (n>=3)	20	Culture
33	Tamanai-Shacoori, Z., Arturo, M., Pommepuy, M., Mamez, C., & Cormier, M. (1995). Conjugal transfer of natural plasmids between Escherichia coli strains in sterile environmental water. Current microbiology, 30(3), 155-160.	Environmental	Broth	Sewage	E. coli R61	ticarcillin, tetracycline, streptomycin, chloramphenicol, sulfamid, trimethoprim resistance	Sewage	E. coli K-12 C600	Rifampicin	R	1	0.00075	=	NA	T/D	Mean (n>=3)	20	Culture
33	Tamanai-Shacoori, Z., Arturo, M., Pommepuy, M., Mamez, C., & Cormier, M. (1995). Conjugal transfer of natural plasmids between Escherichia coli strains in sterile environmental water. Current microbiology, 30(3), 155-160.	Environmental	Broth	Treated wastewater	E.coli T60	tetracycline, sulfamid, trimethoprim resistance	Treated wastewater	E. coli K-12 C600	Rifampicin	R	1	8.9e-07	=	NA	T/D	Mean (n>=3)	20	Culture
33	Tamanai-Shacoori, Z., Arturo, M., Pommepuy, M., Mamez, C., & Cormier, M. (1995). Conjugal transfer of natural plasmids between Escherichia coli strains in sterile environmental water. Current microbiology, 30(3), 155-160.	Environmental	Broth	Treated wastewater	E.coli T69	ticarcillin, sulfamid, trimethoprim resistance	Treated wastewater	E. coli K-12 C600	Rifampicin	R	1	0.0014	=	NA	T/D	Mean (n>=3)	20	Culture
33	Tamanai-Shacoori, Z., Arturo, M., Pommepuy, M., Mamez, C., & Cormier, M. (1995). Conjugal transfer of natural plasmids between Escherichia coli strains in sterile environmental water. Current microbiology, 30(3), 155-160.	Environmental	Broth	Brackish water	E.coli B19	ticarcillin, tetracycline, streptomycin, kanamycin, sulfamid resistance	Brackish water	E. coli K-12 C600	Rifampicin	R	1	4.5e-07	=	NA	T/D	Mean (n>=3)	20	Culture
33	Tamanai-Shacoori, Z., Arturo, M., Pommepuy, M., Mamez, C., & Cormier, M. (1995). Conjugal transfer of natural plasmids between Escherichia coli strains in sterile environmental water. Current microbiology, 30(3), 155-160.	Environmental	Broth	Brackish water	E.coli B23	ticarcillin, tetracycline, streptomycin, chloramphenicol, sulfamid, trimethoprim resistance	Brackish water	E. coli K-12 C600	Rifampicin	R	1	1.5e-07	=	NA	T/D	Mean (n>=3)	20	Culture
33	Tamanai-Shacoori, Z., Arturo, M., Pommepuy, M., Mamez, C., & Cormier, M. (1995). Conjugal transfer of natural plasmids between Escherichia coli strains in sterile environmental water. Current microbiology, 30(3), 155-160.	Environmental	Broth	Brackish water	E.coli B53	ticarcillin, tetracycline resistance	Brackish water	E. coli K-12 C600	Rifampicin	R	1	1.7e-05	=	NA	T/D	Mean (n>=3)	20	Culture
34	Jones, G. W., Baines, L., & Genthner, F. J. (1991). Heterotrophic bacteria of the freshwater neuston and their ability to act as plasmid recipients under nutrient deprived conditions. Microbial ecology, 22(1), 15-25.	Environmental	Lake water	Lake water	P. aeruginosa PA04032	tetracycline, carbenicillin, kanamycin	Laboratory collection	P. aeruginosa PA01168	Not reported	R68.45	1	0.0041	=	NA	T/D	Not reported	18	Culture
34	Jones, G. W., Baines, L., & Genthner, F. J. (1991). Heterotrophic bacteria of the freshwater neuston and their ability to act as plasmid recipients under nutrient deprived conditions. Microbial ecology, 22(1), 15-25.	Environmental	Lake water	Lake water	P. aeruginosa PA04032	tetracycline, carbenicillin, kanamycin	Laboratory collection	P. aeruginosa PA01168	Not reported	R68.45	1	3e-05	=	NA	T/D	Not reported	18	Culture
34	Jones, G. W., Baines, L., & Genthner, F. J. (1991). Heterotrophic bacteria of the freshwater neuston and their ability to act as plasmid recipients under nutrient deprived conditions. Microbial ecology, 22(1), 15-25.	Environmental	Lake water	Lake water	P. aeruginosa PA04032	tetracycline, carbenicillin, kanamycin	Laboratory collection	P. aeruginosa PA01168	Not reported	R68.45	1	0.0056	=	NA	T/D	Not reported	18	Culture
34	Jones, G. W., Baines, L., & Genthner, F. J. (1991). Heterotrophic bacteria of the freshwater neuston and their ability to act as plasmid recipients under nutrient deprived conditions. Microbial ecology, 22(1), 15-25.	Environmental	Lake water	Lake water	P. aeruginosa PA04032	tetracycline, carbenicillin, kanamycin	Laboratory collection	P. aeruginosa PA01168	Not reported	R68.45	1	6.8e-05	=	NA	T/D	Not reported	18	Culture
34	Jones, G. W., Baines, L., & Genthner, F. J. (1991). Heterotrophic bacteria of the freshwater neuston and their ability to act as plasmid recipients under nutrient deprived conditions. Microbial ecology, 22(1), 15-25.	Environmental	Lake water	Lake water	P. aeruginosa PA04032	tetracycline, carbenicillin, kanamycin	Laboratory collection	P. aeruginosa PA01168	Not reported	R68.45	1	0.02	=	NA	T/D	Not reported	18	Culture
34	Jones, G. W., Baines, L., & Genthner, F. J. (1991). Heterotrophic bacteria of the freshwater neuston and their ability to act as plasmid recipients under nutrient deprived conditions. Microbial ecology, 22(1), 15-25.	Environmental	Lake water	Lake water	P. aeruginosa PA04032	tetracycline, carbenicillin, kanamycin	Laboratory collection	P. aeruginosa PA01168	Not reported	R68.45	1	2.2e-13	=	NA	T/D*R	Not reported	18	Culture
34	Jones, G. W., Baines, L., & Genthner, F. J. (1991). Heterotrophic bacteria of the freshwater neuston and their ability to act as plasmid recipients under nutrient deprived conditions. Microbial ecology, 22(1), 15-25.	Environmental	Lake water	Lake water	P. aeruginosa PA04032	tetracycline, carbenicillin, kanamycin	Laboratory collection	P. aeruginosa PA01168	Not reported	R68.45	1	7.7e-14	=	NA	T/D*R	Not reported	18	Culture
34	Jones, G. W., Baines, L., & Genthner, F. J. (1991). Heterotrophic bacteria of the freshwater neuston and their ability to act as plasmid recipients under nutrient deprived conditions. Microbial ecology, 22(1), 15-25.	Environmental	Lake water	Lake water	P. aeruginosa PA04032	tetracycline, carbenicillin, kanamycin	Laboratory collection	P. aeruginosa PA01168	Not reported	R68.45	1	1.8e-13	=	NA	T/D*R	Not reported	18	Culture
34	Jones, G. W., Baines, L., & Genthner, F. J. (1991). Heterotrophic bacteria of the freshwater neuston and their ability to act as plasmid recipients under nutrient deprived conditions. Microbial ecology, 22(1), 15-25.	Environmental	Lake water	Lake water	P. aeruginosa PA04032	tetracycline, carbenicillin, kanamycin	Laboratory collection	P. aeruginosa PA01168	Not reported	R68.45	1	2.4e-14	=	NA	T/D*R	Not reported	18	Culture
35	Han, Y., Zhou, Z. C., Zhu, L., Wei, Y. Y., Feng, W. Q., Xu, L., ... & Chen, H. (2019). The impact and mechanism of quaternary ammonium compounds on the transmission of antibiotic resistance genes. Environmental Science and Pollution Research, 26(27), 28352-28360.	Environmental	DDBAC	Surface water	E. coli HB101	kanamycin, ampicillin, tetracycline	Surface water	E. coli NK5449	Rifampicin, nalidixic acid	RP4	1	8.13e-06	=	NA	T/R	Not reported	18	Culture
35	Han, Y., Zhou, Z. C., Zhu, L., Wei, Y. Y., Feng, W. Q., Xu, L., ... & Chen, H. (2019). The impact and mechanism of quaternary ammonium compounds on the transmission of antibiotic resistance genes. Environmental Science and Pollution Research, 26(27), 28352-28360.	Environmental	DDBAC	Surface water	E. coli HB101	kanamycin, ampicillin, tetracycline	Surface water	E. coli NK5449	Rifampicin, nalidixic acid	RP4	1	2.01e-05	=	NA	T/R	Not reported	18	Culture
35	Han, Y., Zhou, Z. C., Zhu, L., Wei, Y. Y., Feng, W. Q., Xu, L., ... & Chen, H. (2019). The impact and mechanism of quaternary ammonium compounds on the transmission of antibiotic resistance genes. Environmental Science and Pollution Research, 26(27), 28352-28360.	Environmental	DDBAC	Surface water	E. coli HB101	kanamycin, ampicillin, tetracycline	Surface water	E. coli NK5449	Rifampicin, nalidixic acid	RP4	1	2.54e-05	=	NA	T/R	Not reported	18	Culture
35	Han, Y., Zhou, Z. C., Zhu, L., Wei, Y. Y., Feng, W. Q., Xu, L., ... & Chen, H. (2019). The impact and mechanism of quaternary ammonium compounds on the transmission of antibiotic resistance genes. Environmental Science and Pollution Research, 26(27), 28352-28360.	Environmental	DDBAC	Surface water	E. coli HB101	kanamycin, ampicillin, tetracycline	Surface water	E. coli NK5449	Rifampicin, nalidixic acid	RP4	1	3.09e-05	=	NA	T/R	Not reported	18	Culture
35	Han, Y., Zhou, Z. C., Zhu, L., Wei, Y. Y., Feng, W. Q., Xu, L., ... & Chen, H. (2019). The impact and mechanism of quaternary ammonium compounds on the transmission of antibiotic resistance genes. Environmental Science and Pollution Research, 26(27), 28352-28360.	Environmental	DDBAC	Surface water	E. coli HB101	kanamycin, ampicillin, tetracycline	Surface water	E. coli NK5449	Rifampicin, nalidixic acid	RP4	1	7.95e-05	=	NA	T/R	Not reported	18	Culture
35	Han, Y., Zhou, Z. C., Zhu, L., Wei, Y. Y., Feng, W. Q., Xu, L., ... & Chen, H. (2019). The impact and mechanism of quaternary ammonium compounds on the transmission of antibiotic resistance genes. Environmental Science and Pollution Research, 26(27), 28352-28360.	Environmental	DDBAC	Surface water	E. coli HB101	kanamycin, ampicillin, tetracycline	Surface water	E. coli NK5449	Rifampicin, nalidixic acid	RP4	1	8.81e-05	=	NA	T/R	Not reported	18	Culture
35	Han, Y., Zhou, Z. C., Zhu, L., Wei, Y. Y., Feng, W. Q., Xu, L., ... & Chen, H. (2019). The impact and mechanism of quaternary ammonium compounds on the transmission of antibiotic resistance genes. Environmental Science and Pollution Research, 26(27), 28352-28360.	Environmental	DDBAC	Surface water	E. coli HB101	kanamycin, ampicillin, tetracycline	Surface water	E. coli NK5449	Rifampicin, nalidixic acid	RP4	1	2.37e-05	=	NA	T/R	Not reported	18	Culture
35	Han, Y., Zhou, Z. C., Zhu, L., Wei, Y. Y., Feng, W. Q., Xu, L., ... & Chen, H. (2019). The impact and mechanism of quaternary ammonium compounds on the transmission of antibiotic resistance genes. Environmental Science and Pollution Research, 26(27), 28352-28360.	Environmental	DDBAC	Surface water	E. coli HB101	kanamycin, ampicillin, tetracycline	Surface water	E. coli NK5449	Rifampicin, nalidixic acid	RP4	1	1.44e-05	=	NA	T/R	Not reported	18	Culture
35	Han, Y., Zhou, Z. C., Zhu, L., Wei, Y. Y., Feng, W. Q., Xu, L., ... & Chen, H. (2019). The impact and mechanism of quaternary ammonium compounds on the transmission of antibiotic resistance genes. Environmental Science and Pollution Research, 26(27), 28352-28360.	Environmental	DTAC	Surface water	E. coli HB101	kanamycin, ampicillin, tetracycline	Surface water	E. coli NK5449	Rifampicin, nalidixic acid	RP4	1	5.74e-06	=	NA	T/R	Not reported	18	Culture
35	Han, Y., Zhou, Z. C., Zhu, L., Wei, Y. Y., Feng, W. Q., Xu, L., ... & Chen, H. (2019). The impact and mechanism of quaternary ammonium compounds on the transmission of antibiotic resistance genes. Environmental Science and Pollution Research, 26(27), 28352-28360.	Environmental	DTAC	Surface water	E. coli HB101	kanamycin, ampicillin, tetracycline	Surface water	E. coli NK5449	Rifampicin, nalidixic acid	RP4	1	8.33e-06	=	NA	T/R	Not reported	18	Culture
35	Han, Y., Zhou, Z. C., Zhu, L., Wei, Y. Y., Feng, W. Q., Xu, L., ... & Chen, H. (2019). The impact and mechanism of quaternary ammonium compounds on the transmission of antibiotic resistance genes. Environmental Science and Pollution Research, 26(27), 28352-28360.	Environmental	DTAC	Surface water	E. coli HB101	kanamycin, ampicillin, tetracycline	Surface water	E. coli NK5449	Rifampicin, nalidixic acid	RP4	1	1.46e-05	=	NA	T/R	Not reported	18	Culture
35	Han, Y., Zhou, Z. C., Zhu, L., Wei, Y. Y., Feng, W. Q., Xu, L., ... & Chen, H. (2019). The impact and mechanism of quaternary ammonium compounds on the transmission of antibiotic resistance genes. Environmental Science and Pollution Research, 26(27), 28352-28360.	Environmental	DTAC	Surface water	E. coli HB101	kanamycin, ampicillin, tetracycline	Surface water	E. coli NK5449	Rifampicin, nalidixic acid	RP4	1	1.77e-05	=	NA	T/R	Not reported	18	Culture
35	Han, Y., Zhou, Z. C., Zhu, L., Wei, Y. Y., Feng, W. Q., Xu, L., ... & Chen, H. (2019). The impact and mechanism of quaternary ammonium compounds on the transmission of antibiotic resistance genes. Environmental Science and Pollution Research, 26(27), 28352-28360.	Environmental	DTAC	Surface water	E. coli HB101	kanamycin, ampicillin, tetracycline	Surface water	E. coli NK5449	Rifampicin, nalidixic acid	RP4	1	2.77e-05	=	NA	T/R	Not reported	18	Culture
35	Han, Y., Zhou, Z. C., Zhu, L., Wei, Y. Y., Feng, W. Q., Xu, L., ... & Chen, H. (2019). The impact and mechanism of quaternary ammonium compounds on the transmission of antibiotic resistance genes. Environmental Science and Pollution Research, 26(27), 28352-28360.	Environmental	DTAC	Surface water	E. coli HB101	kanamycin, ampicillin, tetracycline	Surface water	E. coli NK5449	Rifampicin, nalidixic acid	RP4	1	6.39e-06	=	NA	T/R	Not reported	18	Culture
35	Han, Y., Zhou, Z. C., Zhu, L., Wei, Y. Y., Feng, W. Q., Xu, L., ... & Chen, H. (2019). The impact and mechanism of quaternary ammonium compounds on the transmission of antibiotic resistance genes. Environmental Science and Pollution Research, 26(27), 28352-28360.	Environmental	DTAC	Surface water	E. coli HB101	kanamycin, ampicillin, tetracycline	Surface water	E. coli NK5449	Rifampicin, nalidixic acid	RP4	1	4.77e-06	=	NA	T/R	Not reported	18	Culture
35	Han, Y., Zhou, Z. C., Zhu, L., Wei, Y. Y., Feng, W. Q., Xu, L., ... & Chen, H. (2019). The impact and mechanism of quaternary ammonium compounds on the transmission of antibiotic resistance genes. Environmental Science and Pollution Research, 26(27), 28352-28360.	Environmental	DTAC	Surface water	E. coli HB101	kanamycin, ampicillin, tetracycline	Surface water	E. coli NK5449	Rifampicin, nalidixic acid	RP4	1	1.21e-06	=	NA	T/R	Not reported	18	Culture
35	Han, Y., Zhou, Z. C., Zhu, L., Wei, Y. Y., Feng, W. Q., Xu, L., ... & Chen, H. (2019). The impact and mechanism of quaternary ammonium compounds on the transmission of antibiotic resistance genes. Environmental Science and Pollution Research, 26(27), 28352-28360.	Environmental	TDBAC	Surface water	E. coli HB101	kanamycin, ampicillin, tetracycline	Surface water	E. coli NK5449	Rifampicin, nalidixic acid	RP4	1	9.38e-06	=	NA	T/R	Not reported	18	Culture
35	Han, Y., Zhou, Z. C., Zhu, L., Wei, Y. Y., Feng, W. Q., Xu, L., ... & Chen, H. (2019). The impact and mechanism of quaternary ammonium compounds on the transmission of antibiotic resistance genes. Environmental Science and Pollution Research, 26(27), 28352-28360.	Environmental	TDBAC	Surface water	E. coli HB101	kanamycin, ampicillin, tetracycline	Surface water	E. coli NK5449	Rifampicin, nalidixic acid	RP4	1	1.29e-05	=	NA	T/R	Not reported	18	Culture
35	Han, Y., Zhou, Z. C., Zhu, L., Wei, Y. Y., Feng, W. Q., Xu, L., ... & Chen, H. (2019). The impact and mechanism of quaternary ammonium compounds on the transmission of antibiotic resistance genes. Environmental Science and Pollution Research, 26(27), 28352-28360.	Environmental	TDBAC	Surface water	E. coli HB101	kanamycin, ampicillin, tetracycline	Surface water	E. coli NK5449	Rifampicin, nalidixic acid	RP4	1	2.29e-05	=	NA	T/R	Not reported	18	Culture
35	Han, Y., Zhou, Z. C., Zhu, L., Wei, Y. Y., Feng, W. Q., Xu, L., ... & Chen, H. (2019). The impact and mechanism of quaternary ammonium compounds on the transmission of antibiotic resistance genes. Environmental Science and Pollution Research, 26(27), 28352-28360.	Environmental	TDBAC	Surface water	E. coli HB101	kanamycin, ampicillin, tetracycline	Surface water	E. coli NK5449	Rifampicin, nalidixic acid	RP4	1	3.38e-05	=	NA	T/R	Not reported	18	Culture
35	Han, Y., Zhou, Z. C., Zhu, L., Wei, Y. Y., Feng, W. Q., Xu, L., ... & Chen, H. (2019). The impact and mechanism of quaternary ammonium compounds on the transmission of antibiotic resistance genes. Environmental Science and Pollution Research, 26(27), 28352-28360.	Environmental	TDBAC	Surface water	E. coli HB101	kanamycin, ampicillin, tetracycline	Surface water	E. coli NK5449	Rifampicin, nalidixic acid	RP4	1	4.98e-05	=	NA	T/R	Not reported	18	Culture
35	Han, Y., Zhou, Z. C., Zhu, L., Wei, Y. Y., Feng, W. Q., Xu, L., ... & Chen, H. (2019). The impact and mechanism of quaternary ammonium compounds on the transmission of antibiotic resistance genes. Environmental Science and Pollution Research, 26(27), 28352-28360.	Environmental	TDBAC	Surface water	E. coli HB101	kanamycin, ampicillin, tetracycline	Surface water	E. coli NK5449	Rifampicin, nalidixic acid	RP4	1	7.04e-05	=	NA	T/R	Not reported	18	Culture
35	Han, Y., Zhou, Z. C., Zhu, L., Wei, Y. Y., Feng, W. Q., Xu, L., ... & Chen, H. (2019). The impact and mechanism of quaternary ammonium compounds on the transmission of antibiotic resistance genes. Environmental Science and Pollution Research, 26(27), 28352-28360.	Environmental	TDBAC	Surface water	E. coli HB101	kanamycin, ampicillin, tetracycline	Surface water	E. coli NK5449	Rifampicin, nalidixic acid	RP4	1	4.11e-05	=	NA	T/R	Not reported	18	Culture
35	Han, Y., Zhou, Z. C., Zhu, L., Wei, Y. Y., Feng, W. Q., Xu, L., ... & Chen, H. (2019). The impact and mechanism of quaternary ammonium compounds on the transmission of antibiotic resistance genes. Environmental Science and Pollution Research, 26(27), 28352-28360.	Environmental	TDBAC	Surface water	E. coli HB101	kanamycin, ampicillin, tetracycline	Surface water	E. coli NK5449	Rifampicin, nalidixic acid	RP4	1	7.82e-06	=	NA	T/R	Not reported	18	Culture
35	Han, Y., Zhou, Z. C., Zhu, L., Wei, Y. Y., Feng, W. Q., Xu, L., ... & Chen, H. (2019). The impact and mechanism of quaternary ammonium compounds on the transmission of antibiotic resistance genes. Environmental Science and Pollution Research, 26(27), 28352-28360.	Environmental	HDBAC	Surface water	E. coli HB101	kanamycin, ampicillin, tetracycline	Surface water	E. coli NK5449	Rifampicin, nalidixic acid	RP4	1	1.64e-06	=	NA	T/R	Not reported	18	Culture
35	Han, Y., Zhou, Z. C., Zhu, L., Wei, Y. Y., Feng, W. Q., Xu, L., ... & Chen, H. (2019). The impact and mechanism of quaternary ammonium compounds on the transmission of antibiotic resistance genes. Environmental Science and Pollution Research, 26(27), 28352-28360.	Environmental	HDBAC	Surface water	E. coli HB101	kanamycin, ampicillin, tetracycline	Surface water	E. coli NK5449	Rifampicin, nalidixic acid	RP4	1	2.97e-06	=	NA	T/R	Not reported	18	Culture
35	Han, Y., Zhou, Z. C., Zhu, L., Wei, Y. Y., Feng, W. Q., Xu, L., ... & Chen, H. (2019). The impact and mechanism of quaternary ammonium compounds on the transmission of antibiotic resistance genes. Environmental Science and Pollution Research, 26(27), 28352-28360.	Environmental	HDBAC	Surface water	E. coli HB101	kanamycin, ampicillin, tetracycline	Surface water	E. coli NK5449	Rifampicin, nalidixic acid	RP4	1	3.86e-06	=	NA	T/R	Not reported	18	Culture
35	Han, Y., Zhou, Z. C., Zhu, L., Wei, Y. Y., Feng, W. Q., Xu, L., ... & Chen, H. (2019). The impact and mechanism of quaternary ammonium compounds on the transmission of antibiotic resistance genes. Environmental Science and Pollution Research, 26(27), 28352-28360.	Environmental	HDBAC	Surface water	E. coli HB101	kanamycin, ampicillin, tetracycline	Surface water	E. coli NK5449	Rifampicin, nalidixic acid	RP4	1	4.51e-06	=	NA	T/R	Not reported	18	Culture
35	Han, Y., Zhou, Z. C., Zhu, L., Wei, Y. Y., Feng, W. Q., Xu, L., ... & Chen, H. (2019). The impact and mechanism of quaternary ammonium compounds on the transmission of antibiotic resistance genes. Environmental Science and Pollution Research, 26(27), 28352-28360.	Environmental	HDBAC	Surface water	E. coli HB101	kanamycin, ampicillin, tetracycline	Surface water	E. coli NK5449	Rifampicin, nalidixic acid	RP4	1	4.94e-06	=	NA	T/R	Not reported	18	Culture
35	Han, Y., Zhou, Z. C., Zhu, L., Wei, Y. Y., Feng, W. Q., Xu, L., ... & Chen, H. (2019). The impact and mechanism of quaternary ammonium compounds on the transmission of antibiotic resistance genes. Environmental Science and Pollution Research, 26(27), 28352-28360.	Environmental	HDBAC	Surface water	E. coli HB101	kanamycin, ampicillin, tetracycline	Surface water	E. coli NK5449	Rifampicin, nalidixic acid	RP4	1	1.1e-05	=	NA	T/R	Not reported	18	Culture
35	Han, Y., Zhou, Z. C., Zhu, L., Wei, Y. Y., Feng, W. Q., Xu, L., ... & Chen, H. (2019). The impact and mechanism of quaternary ammonium compounds on the transmission of antibiotic resistance genes. Environmental Science and Pollution Research, 26(27), 28352-28360.	Environmental	HDBAC	Surface water	E. coli HB101	kanamycin, ampicillin, tetracycline	Surface water	E. coli NK5449	Rifampicin, nalidixic acid	RP4	1	3.51e-06	=	NA	T/R	Not reported	18	Culture
35	Han, Y., Zhou, Z. C., Zhu, L., Wei, Y. Y., Feng, W. Q., Xu, L., ... & Chen, H. (2019). The impact and mechanism of quaternary ammonium compounds on the transmission of antibiotic resistance genes. Environmental Science and Pollution Research, 26(27), 28352-28360.	Environmental	HDBAC	Surface water	E. coli HB101	kanamycin, ampicillin, tetracycline	Surface water	E. coli NK5449	Rifampicin, nalidixic acid	RP4	1	2.95e-07	=	NA	T/R	Not reported	18	Culture
35	Han, Y., Zhou, Z. C., Zhu, L., Wei, Y. Y., Feng, W. Q., Xu, L., ... & Chen, H. (2019). The impact and mechanism of quaternary ammonium compounds on the transmission of antibiotic resistance genes. Environmental Science and Pollution Research, 26(27), 28352-28360.	Environmental	DDDAC	Surface water	E. coli HB101	kanamycin, ampicillin, tetracycline	Surface water	E. coli NK5449	Rifampicin, nalidixic acid	RP4	1	3.42e-06	=	NA	T/R	Not reported	18	Culture
35	Han, Y., Zhou, Z. C., Zhu, L., Wei, Y. Y., Feng, W. Q., Xu, L., ... & Chen, H. (2019). The impact and mechanism of quaternary ammonium compounds on the transmission of antibiotic resistance genes. Environmental Science and Pollution Research, 26(27), 28352-28360.	Environmental	DDDAC	Surface water	E. coli HB101	kanamycin, ampicillin, tetracycline	Surface water	E. coli NK5449	Rifampicin, nalidixic acid	RP4	1	3.43e-06	=	NA	T/R	Not reported	18	Culture
35	Han, Y., Zhou, Z. C., Zhu, L., Wei, Y. Y., Feng, W. Q., Xu, L., ... & Chen, H. (2019). The impact and mechanism of quaternary ammonium compounds on the transmission of antibiotic resistance genes. Environmental Science and Pollution Research, 26(27), 28352-28360.	Environmental	DDDAC	Surface water	E. coli HB101	kanamycin, ampicillin, tetracycline	Surface water	E. coli NK5449	Rifampicin, nalidixic acid	RP4	1	7.39e-06	=	NA	T/R	Not reported	18	Culture
35	Han, Y., Zhou, Z. C., Zhu, L., Wei, Y. Y., Feng, W. Q., Xu, L., ... & Chen, H. (2019). The impact and mechanism of quaternary ammonium compounds on the transmission of antibiotic resistance genes. Environmental Science and Pollution Research, 26(27), 28352-28360.	Environmental	DDDAC	Surface water	E. coli HB101	kanamycin, ampicillin, tetracycline	Surface water	E. coli NK5449	Rifampicin, nalidixic acid	RP4	1	9.52e-06	=	NA	T/R	Not reported	18	Culture
35	Han, Y., Zhou, Z. C., Zhu, L., Wei, Y. Y., Feng, W. Q., Xu, L., ... & Chen, H. (2019). The impact and mechanism of quaternary ammonium compounds on the transmission of antibiotic resistance genes. Environmental Science and Pollution Research, 26(27), 28352-28360.	Environmental	DDDAC	Surface water	E. coli HB101	kanamycin, ampicillin, tetracycline	Surface water	E. coli NK5449	Rifampicin, nalidixic acid	RP4	1	1.2e-05	=	NA	T/R	Not reported	18	Culture
35	Han, Y., Zhou, Z. C., Zhu, L., Wei, Y. Y., Feng, W. Q., Xu, L., ... & Chen, H. (2019). The impact and mechanism of quaternary ammonium compounds on the transmission of antibiotic resistance genes. Environmental Science and Pollution Research, 26(27), 28352-28360.	Environmental	DDDAC	Surface water	E. coli HB101	kanamycin, ampicillin, tetracycline	Surface water	E. coli NK5449	Rifampicin, nalidixic acid	RP4	1	5.9e-06	=	NA	T/R	Not reported	18	Culture
35	Han, Y., Zhou, Z. C., Zhu, L., Wei, Y. Y., Feng, W. Q., Xu, L., ... & Chen, H. (2019). The impact and mechanism of quaternary ammonium compounds on the transmission of antibiotic resistance genes. Environmental Science and Pollution Research, 26(27), 28352-28360.	Environmental	DDDAC	Surface water	E. coli HB101	kanamycin, ampicillin, tetracycline	Surface water	E. coli NK5449	Rifampicin, nalidixic acid	RP4	1	1.2e-06	=	NA	T/R	Not reported	18	Culture
35	Han, Y., Zhou, Z. C., Zhu, L., Wei, Y. Y., Feng, W. Q., Xu, L., ... & Chen, H. (2019). The impact and mechanism of quaternary ammonium compounds on the transmission of antibiotic resistance genes. Environmental Science and Pollution Research, 26(27), 28352-28360.	Environmental	DDDAC	Surface water	E. coli HB101	kanamycin, ampicillin, tetracycline	Surface water	E. coli NK5449	Rifampicin, nalidixic acid	RP4	1	9.08e-07	=	NA	T/R	Not reported	18	Culture
36	Bale M.J. Fry J.C. Day M.J. (1988) Transfer and occurrence of large mercury resistance plasmids in river epilithon. Appl. Environ. Microbiol.54972â€“978.	Environmental	Membrane filter, feeder canal	River water	P. aeruginosa PAO2002	mercury	River water	P. aeruginosa PU21	Rifampicin	pQM1	0.11	0.59	=	NA	T/R	Not reported	24	Drop counting
36	Bale M.J. Fry J.C. Day M.J. (1988) Transfer and occurrence of large mercury resistance plasmids in river epilithon. Appl. Environ. Microbiol.54972â€“978.	Environmental	Membrane filter, feeder canal	River water	P. aeruginosa PAO2002	mercury	River water	P. aeruginosa PAO348	Rifampicin	pQM1	0.11	0.95	=	NA	T/R	Not reported	24	Drop counting
36	Bale M.J. Fry J.C. Day M.J. (1988) Transfer and occurrence of large mercury resistance plasmids in river epilithon. Appl. Environ. Microbiol.54972â€“978.	Environmental	Membrane filter, feeder canal	River water	P. aeruginosa PAO2002	mercury	River water	P. putida KT2440	Rifampicin	pQM1	0.11	0.27	=	NA	T/R	Not reported	24	Drop counting
36	Bale M.J. Fry J.C. Day M.J. (1988) Transfer and occurrence of large mercury resistance plasmids in river epilithon. Appl. Environ. Microbiol.54972â€“978.	Environmental	Membrane filter, feeder canal	River water	P. aeruginosa PAO2002	mercury	River water	P. putida PP3	Rifampicin	pQM1	0.11	7.3e-05	<	NA	T/R	Not reported	24	Drop counting
36	Bale M.J. Fry J.C. Day M.J. (1988) Transfer and occurrence of large mercury resistance plasmids in river epilithon. Appl. Environ. Microbiol.54972â€“978.	Environmental	Membrane filter, feeder canal	River water	P. aeruginosa PAO2002	mercury	River water	P. fluorescens 10038	Rifampicin	pQM1	0.11	9.1e-05	=	NA	T/R	Not reported	24	Drop counting
36	Bale M.J. Fry J.C. Day M.J. (1988) Transfer and occurrence of large mercury resistance plasmids in river epilithon. Appl. Environ. Microbiol.54972â€“978.	Environmental	Membrane filter, feeder canal	River water	P. aeruginosa PAO2002	mercury	River water	P. fluorescens AR41	Rifampicin	pQM1	0.11	1.9e-06	=	NA	T/R	Not reported	24	Drop counting
36	Bale M.J. Fry J.C. Day M.J. (1988) Transfer and occurrence of large mercury resistance plasmids in river epilithon. Appl. Environ. Microbiol.54972â€“978.	Environmental	Membrane filter, feeder canal	River water	P. aeruginosa PAO2002	mercury	River water	P. maltophilia 10499	Rifampicin	pQM1	0.11	4e-08	=	NA	T/R	Not reported	24	Drop counting
36	Bale M.J. Fry J.C. Day M.J. (1988) Transfer and occurrence of large mercury resistance plasmids in river epilithon. Appl. Environ. Microbiol.54972â€“978.	Environmental	Membrane filter, feeder canal	River water	P. aeruginosa PAO2002	mercury	River water	P. maltophilia AR27	Rifampicin	pQM1	0.11	1e-07	=	NA	T/R	Not reported	24	Drop counting
36	Bale M.J. Fry J.C. Day M.J. (1988) Transfer and occurrence of large mercury resistance plasmids in river epilithon. Appl. Environ. Microbiol.54972â€“978.	Environmental	Membrane filter, feeder canal	River water	P. aeruginosa PAO2002	mercury	River water	P. cepacia 10661	Rifampicin	pQM1	0.11	2.7e-07	=	NA	T/R	Not reported	24	Drop counting
36	Bale M.J. Fry J.C. Day M.J. (1988) Transfer and occurrence of large mercury resistance plasmids in river epilithon. Appl. Environ. Microbiol.54972â€“978.	Environmental	Membrane filter, feeder canal	River water	P. aeruginosa PAO348	mercury	River water	P. aeruginosa PU21	Rifampicin	pQM1	0.11	0.27	=	NA	T/R	Not reported	24	Drop counting
36	Bale M.J. Fry J.C. Day M.J. (1988) Transfer and occurrence of large mercury resistance plasmids in river epilithon. Appl. Environ. Microbiol.54972â€“978.	Environmental	Membrane filter, feeder canal	River water	P. aeruginosa PAO348	mercury	River water	P. aeruginosa PAO348	Rifampicin	pQM1	0.11	0.79	=	NA	T/R	Not reported	24	Drop counting
36	Bale M.J. Fry J.C. Day M.J. (1988) Transfer and occurrence of large mercury resistance plasmids in river epilithon. Appl. Environ. Microbiol.54972â€“978.	Environmental	Membrane filter, feeder canal	River water	P. aeruginosa PAO348	mercury	River water	P. putida KT2440	Rifampicin	pQM1	0.11	0.00035	=	NA	T/R	Not reported	24	Drop counting
36	Bale M.J. Fry J.C. Day M.J. (1988) Transfer and occurrence of large mercury resistance plasmids in river epilithon. Appl. Environ. Microbiol.54972â€“978.	Environmental	Membrane filter, feeder canal	River water	P. aeruginosa PAO348	mercury	River water	P. putida PP3	Rifampicin	pQM1	0.11	8.1e-08	=	NA	T/R	Not reported	24	Drop counting
36	Bale M.J. Fry J.C. Day M.J. (1988) Transfer and occurrence of large mercury resistance plasmids in river epilithon. Appl. Environ. Microbiol.54972â€“978.	Environmental	Membrane filter, feeder canal	River water	P. aeruginosa PAO348	mercury	River water	P. fluorescens 10038	Rifampicin	pQM1	0.11	4e-05	=	NA	T/R	Not reported	24	Drop counting
36	Bale M.J. Fry J.C. Day M.J. (1988) Transfer and occurrence of large mercury resistance plasmids in river epilithon. Appl. Environ. Microbiol.54972â€“978.	Environmental	Membrane filter, feeder canal	River water	P. aeruginosa PAO348	mercury	River water	P. fluorescens AR41	Rifampicin	pQM1	0.11	4.7e-06	=	NA	T/R	Not reported	24	Drop counting
36	Bale M.J. Fry J.C. Day M.J. (1988) Transfer and occurrence of large mercury resistance plasmids in river epilithon. Appl. Environ. Microbiol.54972â€“978.	Environmental	Membrane filter, feeder canal	River water	P. aeruginosa PAO348	mercury	River water	P. maltophilia 10499	Rifampicin	pQM1	0.11	5e-08	=	NA	T/R	Not reported	24	Drop counting
36	Bale M.J. Fry J.C. Day M.J. (1988) Transfer and occurrence of large mercury resistance plasmids in river epilithon. Appl. Environ. Microbiol.54972â€“978.	Environmental	Membrane filter, feeder canal	River water	P. aeruginosa PAO348	mercury	River water	P. maltophilia AR27	Rifampicin	pQM1	0.11	1.7e-08	=	NA	T/R	Not reported	24	Drop counting
36	Bale M.J. Fry J.C. Day M.J. (1988) Transfer and occurrence of large mercury resistance plasmids in river epilithon. Appl. Environ. Microbiol.54972â€“978.	Environmental	Membrane filter, feeder canal	River water	P. aeruginosa PAO348	mercury	River water	P. cepacia 10661	Rifampicin	pQM1	0.11	1.3e-08	<	NA	T/R	Not reported	24	Drop counting
36	Bale M.J. Fry J.C. Day M.J. (1988) Transfer and occurrence of large mercury resistance plasmids in river epilithon. Appl. Environ. Microbiol.54972â€“978.	Environmental	Membrane filter, feeder canal	River water	P. putida KT2440	mercury	River water	P. aeruginosa PU21	Rifampicin	pQM1	0.11	2.5e-06	=	NA	T/R	Not reported	24	Drop counting
36	Bale M.J. Fry J.C. Day M.J. (1988) Transfer and occurrence of large mercury resistance plasmids in river epilithon. Appl. Environ. Microbiol.54972â€“978.	Environmental	Membrane filter, feeder canal	River water	P. putida KT2440	mercury	River water	P. aeruginosa PAO348	Rifampicin	pQM1	0.11	0.002	=	NA	T/R	Not reported	24	Drop counting
36	Bale M.J. Fry J.C. Day M.J. (1988) Transfer and occurrence of large mercury resistance plasmids in river epilithon. Appl. Environ. Microbiol.54972â€“978.	Environmental	Membrane filter, feeder canal	River water	P. putida KT2440	mercury	River water	P. putida KT2440	Rifampicin	pQM1	0.11	1.9e-05	=	NA	T/R	Not reported	24	Drop counting
36	Bale M.J. Fry J.C. Day M.J. (1988) Transfer and occurrence of large mercury resistance plasmids in river epilithon. Appl. Environ. Microbiol.54972â€“978.	Environmental	Membrane filter, feeder canal	River water	P. putida KT2440	mercury	River water	P. putida PP3	Rifampicin	pQM1	0.11	2.3e-07	=	NA	T/R	Not reported	24	Drop counting
36	Bale M.J. Fry J.C. Day M.J. (1988) Transfer and occurrence of large mercury resistance plasmids in river epilithon. Appl. Environ. Microbiol.54972â€“978.	Environmental	Membrane filter, feeder canal	River water	P. putida KT2440	mercury	River water	P. fluorescens 10038	Rifampicin	pQM1	0.11	1.9e-07	<	NA	T/R	Not reported	24	Drop counting
36	Bale M.J. Fry J.C. Day M.J. (1988) Transfer and occurrence of large mercury resistance plasmids in river epilithon. Appl. Environ. Microbiol.54972â€“978.	Environmental	Membrane filter, feeder canal	River water	P. putida KT2440	mercury	River water	P. fluorescens AR41	Rifampicin	pQM1	0.11	4.3e-08	<	NA	T/R	Not reported	24	Drop counting
36	Bale M.J. Fry J.C. Day M.J. (1988) Transfer and occurrence of large mercury resistance plasmids in river epilithon. Appl. Environ. Microbiol.54972â€“978.	Environmental	Membrane filter, feeder canal	River water	P. putida KT2440	mercury	River water	P. maltophilia 10499	Rifampicin	pQM1	0.11	3.1e-08	=	NA	T/R	Not reported	24	Drop counting
36	Bale M.J. Fry J.C. Day M.J. (1988) Transfer and occurrence of large mercury resistance plasmids in river epilithon. Appl. Environ. Microbiol.54972â€“978.	Environmental	Membrane filter, feeder canal	River water	P. putida KT2440	mercury	River water	P. maltophilia AR27	Rifampicin	pQM1	0.11	4.6e-08	<	NA	T/R	Not reported	24	Drop counting
36	Bale M.J. Fry J.C. Day M.J. (1988) Transfer and occurrence of large mercury resistance plasmids in river epilithon. Appl. Environ. Microbiol.54972â€“978.	Environmental	Membrane filter, feeder canal	River water	P. putida KT2440	mercury	River water	P. cepacia 10661	Rifampicin	pQM1	0.11	1.9e-08	<	NA	T/R	Not reported	24	Drop counting
36	Bale M.J. Fry J.C. Day M.J. (1988) Transfer and occurrence of large mercury resistance plasmids in river epilithon. Appl. Environ. Microbiol.54972â€“978.	Environmental	Membrane filter, feeder canal	River water	P. putida PP3	mercury	River water	P. aeruginosa PU21	Rifampicin	pQM1	0.11	2.9e-05	=	NA	T/R	Not reported	24	Drop counting
36	Bale M.J. Fry J.C. Day M.J. (1988) Transfer and occurrence of large mercury resistance plasmids in river epilithon. Appl. Environ. Microbiol.54972â€“978.	Environmental	Membrane filter, feeder canal	River water	P. putida PP3	mercury	River water	P. aeruginosa PAO348	Rifampicin	pQM1	0.11	0.034	=	NA	T/R	Not reported	24	Drop counting
36	Bale M.J. Fry J.C. Day M.J. (1988) Transfer and occurrence of large mercury resistance plasmids in river epilithon. Appl. Environ. Microbiol.54972â€“978.	Environmental	Membrane filter, feeder canal	River water	P. putida PP3	mercury	River water	P. putida KT2440	Rifampicin	pQM1	0.11	4.1e-07	=	NA	T/R	Not reported	24	Drop counting
36	Bale M.J. Fry J.C. Day M.J. (1988) Transfer and occurrence of large mercury resistance plasmids in river epilithon. Appl. Environ. Microbiol.54972â€“978.	Environmental	Membrane filter, feeder canal	River water	P. putida PP3	mercury	River water	P. putida PP3	Rifampicin	pQM1	0.11	4e-05	=	NA	T/R	Not reported	24	Drop counting
36	Bale M.J. Fry J.C. Day M.J. (1988) Transfer and occurrence of large mercury resistance plasmids in river epilithon. Appl. Environ. Microbiol.54972â€“978.	Environmental	Membrane filter, feeder canal	River water	P. putida PP3	mercury	River water	P. fluorescens 10038	Rifampicin	pQM1	0.11	8.2e-09	=	NA	T/R	Not reported	24	Drop counting
36	Bale M.J. Fry J.C. Day M.J. (1988) Transfer and occurrence of large mercury resistance plasmids in river epilithon. Appl. Environ. Microbiol.54972â€“978.	Environmental	Membrane filter, feeder canal	River water	P. putida PP3	mercury	River water	P. fluorescens AR41	Rifampicin	pQM1	0.11	7.8e-09	<	NA	T/R	Not reported	24	Drop counting
36	Bale M.J. Fry J.C. Day M.J. (1988) Transfer and occurrence of large mercury resistance plasmids in river epilithon. Appl. Environ. Microbiol.54972â€“978.	Environmental	Membrane filter, feeder canal	River water	P. putida PP3	mercury	River water	P. maltophilia 10499	Rifampicin	pQM1	0.11	3.2e-09	<	NA	T/R	Not reported	24	Drop counting
36	Bale M.J. Fry J.C. Day M.J. (1988) Transfer and occurrence of large mercury resistance plasmids in river epilithon. Appl. Environ. Microbiol.54972â€“978.	Environmental	Membrane filter, feeder canal	River water	P. putida PP3	mercury	River water	P. maltophilia AR27	Rifampicin	pQM1	0.11	7.7e-08	<	NA	T/R	Not reported	24	Drop counting
36	Bale M.J. Fry J.C. Day M.J. (1988) Transfer and occurrence of large mercury resistance plasmids in river epilithon. Appl. Environ. Microbiol.54972â€“978.	Environmental	Membrane filter, feeder canal	River water	P. putida PP3	mercury	River water	P. cepacia 10661	Rifampicin	pQM1	0.11	7.2e-09	<	NA	T/R	Not reported	24	Drop counting
36	Bale M.J. Fry J.C. Day M.J. (1988) Transfer and occurrence of large mercury resistance plasmids in river epilithon. Appl. Environ. Microbiol.54972â€“978.	Environmental	Membrane filter, feeder canal	River water	P. fluorescens 10038	mercury	River water	P. aeruginosa PU21	Rifampicin	pQM1	0.11	1.6e-06	=	NA	T/R	Not reported	24	Drop counting
36	Bale M.J. Fry J.C. Day M.J. (1988) Transfer and occurrence of large mercury resistance plasmids in river epilithon. Appl. Environ. Microbiol.54972â€“978.	Environmental	Membrane filter, feeder canal	River water	P. fluorescens 10038	mercury	River water	P. aeruginosa PAO348	Rifampicin	pQM1	0.11	0.0038	=	NA	T/R	Not reported	24	Drop counting
36	Bale M.J. Fry J.C. Day M.J. (1988) Transfer and occurrence of large mercury resistance plasmids in river epilithon. Appl. Environ. Microbiol.54972â€“978.	Environmental	Membrane filter, feeder canal	River water	P. fluorescens 10038	mercury	River water	P. putida KT2440	Rifampicin	pQM1	0.11	1.8e-06	=	NA	T/R	Not reported	24	Drop counting
36	Bale M.J. Fry J.C. Day M.J. (1988) Transfer and occurrence of large mercury resistance plasmids in river epilithon. Appl. Environ. Microbiol.54972â€“978.	Environmental	Membrane filter, feeder canal	River water	P. fluorescens 10038	mercury	River water	P. putida PP3	Rifampicin	pQM1	0.11	0.00013	<	NA	T/R	Not reported	24	Drop counting
36	Bale M.J. Fry J.C. Day M.J. (1988) Transfer and occurrence of large mercury resistance plasmids in river epilithon. Appl. Environ. Microbiol.54972â€“978.	Environmental	Membrane filter, feeder canal	River water	P. fluorescens 10038	mercury	River water	P. fluorescens 10038	Rifampicin	pQM1	0.11	1.7e-07	<	NA	T/R	Not reported	24	Drop counting
36	Bale M.J. Fry J.C. Day M.J. (1988) Transfer and occurrence of large mercury resistance plasmids in river epilithon. Appl. Environ. Microbiol.54972â€“978.	Environmental	Membrane filter, feeder canal	River water	P. fluorescens 10038	mercury	River water	P. fluorescens AR41	Rifampicin	pQM1	0.11	4.3e-08	=	NA	T/R	Not reported	24	Drop counting
36	Bale M.J. Fry J.C. Day M.J. (1988) Transfer and occurrence of large mercury resistance plasmids in river epilithon. Appl. Environ. Microbiol.54972â€“978.	Environmental	Membrane filter, feeder canal	River water	P. fluorescens 10038	mercury	River water	P. maltophilia 10499	Rifampicin	pQM1	0.11	8.4e-09	=	NA	T/R	Not reported	24	Drop counting
36	Bale M.J. Fry J.C. Day M.J. (1988) Transfer and occurrence of large mercury resistance plasmids in river epilithon. Appl. Environ. Microbiol.54972â€“978.	Environmental	Membrane filter, feeder canal	River water	P. fluorescens 10038	mercury	River water	P. maltophilia AR27	Rifampicin	pQM1	0.11	5.3e-08	<	NA	T/R	Not reported	24	Drop counting
36	Bale M.J. Fry J.C. Day M.J. (1988) Transfer and occurrence of large mercury resistance plasmids in river epilithon. Appl. Environ. Microbiol.54972â€“978.	Environmental	Membrane filter, feeder canal	River water	P. fluorescens 10038	mercury	River water	P. cepacia 10661	Rifampicin	pQM1	0.11	9.5e-09	<	NA	T/R	Not reported	24	Drop counting
36	Bale M.J. Fry J.C. Day M.J. (1988) Transfer and occurrence of large mercury resistance plasmids in river epilithon. Appl. Environ. Microbiol.54972â€“978.	Environmental	Membrane filter, feeder canal	River water	P. fluorescens AR41	mercury	River water	P. aeruginosa PU21	Rifampicin	pQM1	0.11	0.22	=	NA	T/R	Not reported	24	Drop counting
36	Bale M.J. Fry J.C. Day M.J. (1988) Transfer and occurrence of large mercury resistance plasmids in river epilithon. Appl. Environ. Microbiol.54972â€“978.	Environmental	Membrane filter, feeder canal	River water	P. fluorescens AR41	mercury	River water	P. aeruginosa PAO348	Rifampicin	pQM1	0.11	0.41	=	NA	T/R	Not reported	24	Drop counting
36	Bale M.J. Fry J.C. Day M.J. (1988) Transfer and occurrence of large mercury resistance plasmids in river epilithon. Appl. Environ. Microbiol.54972â€“978.	Environmental	Membrane filter, feeder canal	River water	P. fluorescens AR41	mercury	River water	P. putida KT2440	Rifampicin	pQM1	0.11	0.0029	=	NA	T/R	Not reported	24	Drop counting
36	Bale M.J. Fry J.C. Day M.J. (1988) Transfer and occurrence of large mercury resistance plasmids in river epilithon. Appl. Environ. Microbiol.54972â€“978.	Environmental	Membrane filter, feeder canal	River water	P. fluorescens AR41	mercury	River water	P. putida PP3	Rifampicin	pQM1	0.11	1.7e-06	=	NA	T/R	Not reported	24	Drop counting
36	Bale M.J. Fry J.C. Day M.J. (1988) Transfer and occurrence of large mercury resistance plasmids in river epilithon. Appl. Environ. Microbiol.54972â€“978.	Environmental	Membrane filter, feeder canal	River water	P. fluorescens AR41	mercury	River water	P. fluorescens 10038	Rifampicin	pQM1	0.11	4e-07	=	NA	T/R	Not reported	24	Drop counting
36	Bale M.J. Fry J.C. Day M.J. (1988) Transfer and occurrence of large mercury resistance plasmids in river epilithon. Appl. Environ. Microbiol.54972â€“978.	Environmental	Membrane filter, feeder canal	River water	P. fluorescens AR41	mercury	River water	P. fluorescens AR41	Rifampicin	pQM1	0.11	7.2e-06	=	NA	T/R	Not reported	24	Drop counting
36	Bale M.J. Fry J.C. Day M.J. (1988) Transfer and occurrence of large mercury resistance plasmids in river epilithon. Appl. Environ. Microbiol.54972â€“978.	Environmental	Membrane filter, feeder canal	River water	P. fluorescens AR41	mercury	River water	P. maltophilia 10499	Rifampicin	pQM1	0.11	7.3e-08	=	NA	T/R	Not reported	24	Drop counting
36	Bale M.J. Fry J.C. Day M.J. (1988) Transfer and occurrence of large mercury resistance plasmids in river epilithon. Appl. Environ. Microbiol.54972â€“978.	Environmental	Membrane filter, feeder canal	River water	P. fluorescens AR41	mercury	River water	P. maltophilia AR27	Rifampicin	pQM1	0.11	3.2e-07	=	NA	T/R	Not reported	24	Drop counting
36	Bale M.J. Fry J.C. Day M.J. (1988) Transfer and occurrence of large mercury resistance plasmids in river epilithon. Appl. Environ. Microbiol.54972â€“978.	Environmental	Membrane filter, feeder canal	River water	P. fluorescens AR41	mercury	River water	P. cepacia 10661	Rifampicin	pQM1	0.11	2.5e-08	<	NA	T/R	Not reported	24	Drop counting
36	Bale M.J. Fry J.C. Day M.J. (1988) Transfer and occurrence of large mercury resistance plasmids in river epilithon. Appl. Environ. Microbiol.54972â€“978.	Environmental	Membrane filter, feeder canal	River water	P. maltophilia 10499	mercury	River water	P. aeruginosa PU21	Rifampicin	pQM1	0.11	0.00015	=	NA	T/R	Not reported	24	Drop counting
36	Bale M.J. Fry J.C. Day M.J. (1988) Transfer and occurrence of large mercury resistance plasmids in river epilithon. Appl. Environ. Microbiol.54972â€“978.	Environmental	Membrane filter, feeder canal	River water	P. maltophilia 10499	mercury	River water	P. aeruginosa PAO348	Rifampicin	pQM1	0.11	0.00053	=	NA	T/R	Not reported	24	Drop counting
36	Bale M.J. Fry J.C. Day M.J. (1988) Transfer and occurrence of large mercury resistance plasmids in river epilithon. Appl. Environ. Microbiol.54972â€“978.	Environmental	Membrane filter, feeder canal	River water	P. maltophilia 10499	mercury	River water	P. putida KT2440	Rifampicin	pQM1	0.11	0.00025	=	NA	T/R	Not reported	24	Drop counting
36	Bale M.J. Fry J.C. Day M.J. (1988) Transfer and occurrence of large mercury resistance plasmids in river epilithon. Appl. Environ. Microbiol.54972â€“978.	Environmental	Membrane filter, feeder canal	River water	P. maltophilia 10499	mercury	River water	P. putida PP3	Rifampicin	pQM1	0.11	9.8e-06	=	NA	T/R	Not reported	24	Drop counting
36	Bale M.J. Fry J.C. Day M.J. (1988) Transfer and occurrence of large mercury resistance plasmids in river epilithon. Appl. Environ. Microbiol.54972â€“978.	Environmental	Membrane filter, feeder canal	River water	P. maltophilia 10499	mercury	River water	P. fluorescens 10038	Rifampicin	pQM1	0.11	1.6e-06	=	NA	T/R	Not reported	24	Drop counting
36	Bale M.J. Fry J.C. Day M.J. (1988) Transfer and occurrence of large mercury resistance plasmids in river epilithon. Appl. Environ. Microbiol.54972â€“978.	Environmental	Membrane filter, feeder canal	River water	P. maltophilia 10499	mercury	River water	P. fluorescens AR41	Rifampicin	pQM1	0.11	1.8e-05	<	NA	T/R	Not reported	24	Drop counting
36	Bale M.J. Fry J.C. Day M.J. (1988) Transfer and occurrence of large mercury resistance plasmids in river epilithon. Appl. Environ. Microbiol.54972â€“978.	Environmental	Membrane filter, feeder canal	River water	P. maltophilia 10499	mercury	River water	P. maltophilia 10499	Rifampicin	pQM1	0.11	3.4e-09	<	NA	T/R	Not reported	24	Drop counting
36	Bale M.J. Fry J.C. Day M.J. (1988) Transfer and occurrence of large mercury resistance plasmids in river epilithon. Appl. Environ. Microbiol.54972â€“978.	Environmental	Membrane filter, feeder canal	River water	P. maltophilia 10499	mercury	River water	P. maltophilia AR27	Rifampicin	pQM1	0.11	1.7e-08	=	NA	T/R	Not reported	24	Drop counting
36	Bale M.J. Fry J.C. Day M.J. (1988) Transfer and occurrence of large mercury resistance plasmids in river epilithon. Appl. Environ. Microbiol.54972â€“978.	Environmental	Membrane filter, feeder canal	River water	P. maltophilia 10499	mercury	River water	P. cepacia 10661	Rifampicin	pQM1	0.11	1.5e-08	<	NA	T/R	Not reported	24	Drop counting
36	Bale M.J. Fry J.C. Day M.J. (1988) Transfer and occurrence of large mercury resistance plasmids in river epilithon. Appl. Environ. Microbiol.54972â€“978.	Environmental	Membrane filter, feeder canal	River water	P. putida KT2440	mercury	River water	P. putida KT2440	nalidixic acid	pQM1	0.11	0.00498	=	NA	T/R	Not reported	24	Drop counting
36	Bale M.J. Fry J.C. Day M.J. (1988) Transfer and occurrence of large mercury resistance plasmids in river epilithon. Appl. Environ. Microbiol.54972â€“978.	Environmental	Membrane filter, feeder canal	River water	P. putida KT2440	mercury	River water	P. putida KT2440	nalidixic acid	pQM1	0.11	4.3e-08	=	NA	T/R	Not reported	24	Drop counting
36	Bale M.J. Fry J.C. Day M.J. (1988) Transfer and occurrence of large mercury resistance plasmids in river epilithon. Appl. Environ. Microbiol.54972â€“978.	Environmental	Membrane filter, feeder canal	River water	P. putida KT2440	mercury	River water	P. putida KT2440	nalidixic acid	pQM1	0.11	0.00129	=	NA	T/R	Not reported	24	Drop counting
36	Bale M.J. Fry J.C. Day M.J. (1988) Transfer and occurrence of large mercury resistance plasmids in river epilithon. Appl. Environ. Microbiol.54972â€“978.	Environmental	Membrane filter, feeder canal	River water	P. putida KT2440	mercury	River water	P. putida KT2440	nalidixic acid	pQM1	0.11	2.5e-08	<	NA	T/R	Not reported	24	Drop counting
36	Bale M.J. Fry J.C. Day M.J. (1988) Transfer and occurrence of large mercury resistance plasmids in river epilithon. Appl. Environ. Microbiol.54972â€“978.	Environmental	Membrane filter, feeder canal	River water	P. putida KT2440	mercury	River water	P. putida KT2440	nalidixic acid	pQM1	0.11	7.1e-09	<	NA	T/R	Not reported	24	Drop counting
36	Bale M.J. Fry J.C. Day M.J. (1988) Transfer and occurrence of large mercury resistance plasmids in river epilithon. Appl. Environ. Microbiol.54972â€“978.	Environmental	Membrane filter, feeder canal	River water	P. putida KT2440	mercury	River water	P. putida KT2440	nalidixic acid	pQM1	0.11	6.4e-09	<	NA	T/R	Not reported	24	Drop counting
36	Bale M.J. Fry J.C. Day M.J. (1988) Transfer and occurrence of large mercury resistance plasmids in river epilithon. Appl. Environ. Microbiol.54972â€“978.	Environmental	Membrane filter, feeder canal	River water	P. putida KT2440	mercury	River water	P. putida KT2440	nalidixic acid	pQM1	0.11	6.1e-09	<	NA	T/R	Not reported	24	Drop counting
37	Tansawai, U., Walsh, T. R., & Niumsup, P. R. (2019). Extended spectrum ÃŸ-lactamase-producing Escherichia coli among backyard poultry farms, farmers, and environments in Thailand. Poultry science, 98(6), 2622-2631.	Enironmental, clinical, agricultural	Broth	Wastewater	E. coli 425 (wastewater)	Not reported	Laboratory collection	E. coli J53	soidum-azide	bla CTX-M-55	1	not detected	NA	NA	T/D	Not reported	12	Culture
37	Tansawai, U., Walsh, T. R., & Niumsup, P. R. (2019). Extended spectrum ÃŸ-lactamase-producing Escherichia coli among backyard poultry farms, farmers, and environments in Thailand. Poultry science, 98(6), 2622-2631.	Enironmental, clinical, agricultural	Broth	Duck	E. coli 278 (duck)	Not reported	Laboratory collection	E. coli J53	soidum-azide	bla CTX-M-55	1	0.000146	=	NA	T/D	Not reported	12	Culture
37	Tansawai, U., Walsh, T. R., & Niumsup, P. R. (2019). Extended spectrum ÃŸ-lactamase-producing Escherichia coli among backyard poultry farms, farmers, and environments in Thailand. Poultry science, 98(6), 2622-2631.	Enironmental, clinical, agricultural	Broth	Chicken	E. coli 427 (chicken)	Not reported	Laboratory collection	E. coli J53	soidum-azide	bla CTX-M-55	1	4.8e-05	=	NA	T/D	Not reported	12	Culture
37	Tansawai, U., Walsh, T. R., & Niumsup, P. R. (2019). Extended spectrum ÃŸ-lactamase-producing Escherichia coli among backyard poultry farms, farmers, and environments in Thailand. Poultry science, 98(6), 2622-2631.	Enironmental, clinical, agricultural	Broth	Chicken	E. coli 393 (chicken)	Not reported	Laboratory collection	E. coli J53	soidum-azide	bla CTX-M-55	1	1.79e-07	=	NA	T/D	Not reported	12	Culture
37	Tansawai, U., Walsh, T. R., & Niumsup, P. R. (2019). Extended spectrum ÃŸ-lactamase-producing Escherichia coli among backyard poultry farms, farmers, and environments in Thailand. Poultry science, 98(6), 2622-2631.	Enironmental, clinical, agricultural	Broth	Chicken	E. coli 252 (chicken)	Not reported	Laboratory collection	E. coli J53	soidum-azide	bla CTX-M-55	1	8.33e-07	=	NA	T/D	Not reported	12	Culture
37	Tansawai, U., Walsh, T. R., & Niumsup, P. R. (2019). Extended spectrum ÃŸ-lactamase-producing Escherichia coli among backyard poultry farms, farmers, and environments in Thailand. Poultry science, 98(6), 2622-2631.	Enironmental, clinical, agricultural	Broth	Chicken	E. coli 361 (chicken)	Not reported	Laboratory collection	E. coli J53	soidum-azide	bla CTX-M-55	1	6.67e-07	=	NA	T/D	Not reported	12	Culture
37	Tansawai, U., Walsh, T. R., & Niumsup, P. R. (2019). Extended spectrum ÃŸ-lactamase-producing Escherichia coli among backyard poultry farms, farmers, and environments in Thailand. Poultry science, 98(6), 2622-2631.	Enironmental, clinical, agricultural	Broth	Duck	E. coli 379 (duck)	Not reported	Laboratory collection	E. coli J53	soidum-azide	bla CTX-M-55	1	0.00113	=	NA	T/D	Not reported	12	Culture
37	Tansawai, U., Walsh, T. R., & Niumsup, P. R. (2019). Extended spectrum ÃŸ-lactamase-producing Escherichia coli among backyard poultry farms, farmers, and environments in Thailand. Poultry science, 98(6), 2622-2631.	Enironmental, clinical, agricultural	Broth	Chicken	E. coli 401 (chicken)	Not reported	Laboratory collection	E. coli J53	soidum-azide	bla CTX-M-55	1	0.0108	=	NA	T/D	Not reported	12	Culture
37	Tansawai, U., Walsh, T. R., & Niumsup, P. R. (2019). Extended spectrum ÃŸ-lactamase-producing Escherichia coli among backyard poultry farms, farmers, and environments in Thailand. Poultry science, 98(6), 2622-2631.	Enironmental, clinical, agricultural	Broth	Chicken	E. coli 291 (chicken)	Not reported	Laboratory collection	E. coli J53	soidum-azide	bla CTX-M-55	1	0.000428	=	NA	T/D	Not reported	12	Culture
37	Tansawai, U., Walsh, T. R., & Niumsup, P. R. (2019). Extended spectrum ÃŸ-lactamase-producing Escherichia coli among backyard poultry farms, farmers, and environments in Thailand. Poultry science, 98(6), 2622-2631.	Enironmental, clinical, agricultural	Broth	Wastewater	E. coli 163 (wastewater)	Not reported	Laboratory collection	E. coli J53	soidum-azide	bla CTX-M-55	1	0.064	=	NA	T/D	Not reported	12	Culture
37	Tansawai, U., Walsh, T. R., & Niumsup, P. R. (2019). Extended spectrum ÃŸ-lactamase-producing Escherichia coli among backyard poultry farms, farmers, and environments in Thailand. Poultry science, 98(6), 2622-2631.	Enironmental, clinical, agricultural	Broth	Chicken	E. coli 173 (chicken)	Not reported	Laboratory collection	E. coli J53	soidum-azide	bla CTX-M-55	1	0.036	=	NA	T/D	Not reported	12	Culture
37	Tansawai, U., Walsh, T. R., & Niumsup, P. R. (2019). Extended spectrum ÃŸ-lactamase-producing Escherichia coli among backyard poultry farms, farmers, and environments in Thailand. Poultry science, 98(6), 2622-2631.	Enironmental, clinical, agricultural	Broth	Duck	E. coli 174 (duck)	Not reported	Laboratory collection	E. coli J53	soidum-azide	bla CTX-M-55	1	0.00025	=	NA	T/D	Not reported	12	Culture
37	Tansawai, U., Walsh, T. R., & Niumsup, P. R. (2019). Extended spectrum ÃŸ-lactamase-producing Escherichia coli among backyard poultry farms, farmers, and environments in Thailand. Poultry science, 98(6), 2622-2631.	Enironmental, clinical, agricultural	Broth	Human	E. coli 397 (human)	Not reported	Laboratory collection	E. coli J53	soidum-azide	bla CTX-M-14	1	0.00025	=	NA	T/D	Not reported	12	Culture
37	Tansawai, U., Walsh, T. R., & Niumsup, P. R. (2019). Extended spectrum ÃŸ-lactamase-producing Escherichia coli among backyard poultry farms, farmers, and environments in Thailand. Poultry science, 98(6), 2622-2631.	Enironmental, clinical, agricultural	Broth	Chicken	E. coli 414 (chicken)	Not reported	Laboratory collection	E. coli J53	soidum-azide	bla CTX-M-14	1	4.5e-07	=	NA	T/D	Not reported	12	Culture
37	Tansawai, U., Walsh, T. R., & Niumsup, P. R. (2019). Extended spectrum ÃŸ-lactamase-producing Escherichia coli among backyard poultry farms, farmers, and environments in Thailand. Poultry science, 98(6), 2622-2631.	Enironmental, clinical, agricultural	Broth	Wastewater	E. coli 218 (wastewater)	Not reported	Laboratory collection	E. coli J53	soidum-azide	bla CTX-M-14	1	2e-07	=	NA	T/D	Not reported	12	Culture
37	Tansawai, U., Walsh, T. R., & Niumsup, P. R. (2019). Extended spectrum ÃŸ-lactamase-producing Escherichia coli among backyard poultry farms, farmers, and environments in Thailand. Poultry science, 98(6), 2622-2631.	Enironmental, clinical, agricultural	Broth	Chicken	E. coli 362 (chicken)	Not reported	Laboratory collection	E. coli J53	soidum-azide	bla CTX-M-14	1	0.000163	=	NA	T/D	Not reported	12	Culture
37	Tansawai, U., Walsh, T. R., & Niumsup, P. R. (2019). Extended spectrum ÃŸ-lactamase-producing Escherichia coli among backyard poultry farms, farmers, and environments in Thailand. Poultry science, 98(6), 2622-2631.	Enironmental, clinical, agricultural	Broth	Chicken	E. coli 150 (chicken)	Not reported	Laboratory collection	E. coli J53	soidum-azide	bla CTX-M-14	1	0.0212	=	NA	T/D	Not reported	12	Culture
37	Tansawai, U., Walsh, T. R., & Niumsup, P. R. (2019). Extended spectrum ÃŸ-lactamase-producing Escherichia coli among backyard poultry farms, farmers, and environments in Thailand. Poultry science, 98(6), 2622-2631.	Enironmental, clinical, agricultural	Broth	Chicken	E. coli 387 (chicken)	Not reported	Laboratory collection	E. coli J53	soidum-azide	bla CTX-M-14	1	0.0815	=	NA	T/D	Not reported	12	Culture
37	Tansawai, U., Walsh, T. R., & Niumsup, P. R. (2019). Extended spectrum ÃŸ-lactamase-producing Escherichia coli among backyard poultry farms, farmers, and environments in Thailand. Poultry science, 98(6), 2622-2631.	Enironmental, clinical, agricultural	Broth	Chicken	E. coli 388 (chicken)	Not reported	Laboratory collection	E. coli J53	soidum-azide	bla CTX-M-14	1	0.0122	=	NA	T/D	Not reported	12	Culture
37	Tansawai, U., Walsh, T. R., & Niumsup, P. R. (2019). Extended spectrum ÃŸ-lactamase-producing Escherichia coli among backyard poultry farms, farmers, and environments in Thailand. Poultry science, 98(6), 2622-2631.	Enironmental, clinical, agricultural	Broth	Chicken	E. coli 348 (chicken)	Not reported	Laboratory collection	E. coli J53	soidum-azide	bla CTX-M-14	1	0.062	=	NA	T/D	Not reported	12	Culture
38	Amos, G. C., Hawkey, P. M., Gaze, W. H., & Wellington, E. M. (2014). Waste water effluent contributes to the dissemination of CTX-M-15 in the natural environment. Journal of Antimicrobial Chemotherapy, 69(7), 1785-1791.	Environmental	Agar	River sediment	E. coli	Not reported	River sediment	E. coli DH10B	streptomycin, rifampicin	bla CTX-M-15	Not reported	0.000433	=	NA	T/R	Not reported	16	PCR
38	Amos, G. C., Hawkey, P. M., Gaze, W. H., & Wellington, E. M. (2014). Waste water effluent contributes to the dissemination of CTX-M-15 in the natural environment. Journal of Antimicrobial Chemotherapy, 69(7), 1785-1791.	Environmental	Agar	River sediment	E. coli	Not reported	River sediment	E. coli DH10B	streptomycin, rifampicin	bla CTX-M-15	Not reported	1.8e-05	=	NA	T/R	Not reported	16	PCR
38	Amos, G. C., Hawkey, P. M., Gaze, W. H., & Wellington, E. M. (2014). Waste water effluent contributes to the dissemination of CTX-M-15 in the natural environment. Journal of Antimicrobial Chemotherapy, 69(7), 1785-1791.	Environmental	Agar	River sediment	E. coli	Not reported	River sediment	E. coli DH10B	streptomycin, rifampicin	bla CTX-M-15	Not reported	0.00012	=	NA	T/R	Not reported	16	PCR
38	Amos, G. C., Hawkey, P. M., Gaze, W. H., & Wellington, E. M. (2014). Waste water effluent contributes to the dissemination of CTX-M-15 in the natural environment. Journal of Antimicrobial Chemotherapy, 69(7), 1785-1791.	Environmental	Agar	River sediment	E. coli	Not reported	River sediment	E. coli DH10B	streptomycin, rifampicin	bla CTX-M-15	Not reported	0.000166	=	NA	T/R	Not reported	16	PCR
38	Amos, G. C., Hawkey, P. M., Gaze, W. H., & Wellington, E. M. (2014). Waste water effluent contributes to the dissemination of CTX-M-15 in the natural environment. Journal of Antimicrobial Chemotherapy, 69(7), 1785-1791.	Environmental	Agar	River sediment	E. coli	Not reported	River sediment	E. coli DH10B	streptomycin, rifampicin	bla CTX-M-15	Not reported	2.79e-06	=	NA	T/R	Not reported	16	PCR
38	Amos, G. C., Hawkey, P. M., Gaze, W. H., & Wellington, E. M. (2014). Waste water effluent contributes to the dissemination of CTX-M-15 in the natural environment. Journal of Antimicrobial Chemotherapy, 69(7), 1785-1791.	Environmental	Agar	River sediment	E. coli	Not reported	River sediment	E. coli DH10B	streptomycin, rifampicin	bla CTX-M-15	Not reported	4.8e-05	=	NA	T/R	Not reported	16	PCR
38	Amos, G. C., Hawkey, P. M., Gaze, W. H., & Wellington, E. M. (2014). Waste water effluent contributes to the dissemination of CTX-M-15 in the natural environment. Journal of Antimicrobial Chemotherapy, 69(7), 1785-1791.	Environmental	Agar	River sediment	E. coli	Not reported	River sediment	E. coli DH10B	streptomycin, rifampicin	bla CTX-M-15	Not reported	2.7e-05	=	NA	T/R	Not reported	16	PCR
38	Amos, G. C., Hawkey, P. M., Gaze, W. H., & Wellington, E. M. (2014). Waste water effluent contributes to the dissemination of CTX-M-15 in the natural environment. Journal of Antimicrobial Chemotherapy, 69(7), 1785-1791.	Environmental	Agar	River sediment	E. coli	Not reported	River sediment	E. coli DH10B	streptomycin, rifampicin	bla CTX-M-15	Not reported	0.000104	=	NA	T/R	Not reported	16	PCR
38	Amos, G. C., Hawkey, P. M., Gaze, W. H., & Wellington, E. M. (2014). Waste water effluent contributes to the dissemination of CTX-M-15 in the natural environment. Journal of Antimicrobial Chemotherapy, 69(7), 1785-1791.	Environmental	Agar	River sediment	E. coli	Not reported	River sediment	E. coli DH10B	streptomycin, rifampicin	bla CTX-M-15	Not reported	2.7e-05	=	NA	T/R	Not reported	16	PCR
38	Amos, G. C., Hawkey, P. M., Gaze, W. H., & Wellington, E. M. (2014). Waste water effluent contributes to the dissemination of CTX-M-15 in the natural environment. Journal of Antimicrobial Chemotherapy, 69(7), 1785-1791.	Environmental	Agar	River sediment	E. coli	Not reported	River sediment	E. coli DH10B	streptomycin, rifampicin	bla CTX-M-15	Not reported	5.35e-05	=	NA	T/R	Not reported	16	PCR
38	Amos, G. C., Hawkey, P. M., Gaze, W. H., & Wellington, E. M. (2014). Waste water effluent contributes to the dissemination of CTX-M-15 in the natural environment. Journal of Antimicrobial Chemotherapy, 69(7), 1785-1791.	Environmental	Agar	River sediment	E. coli	Not reported	River sediment	E. coli DH10B	streptomycin, rifampicin	bla CTX-M-15	Not reported	1.8e-05	=	NA	T/R	Not reported	16	PCR
38	Amos, G. C., Hawkey, P. M., Gaze, W. H., & Wellington, E. M. (2014). Waste water effluent contributes to the dissemination of CTX-M-15 in the natural environment. Journal of Antimicrobial Chemotherapy, 69(7), 1785-1791.	Environmental	Agar	River sediment	E. coli	Not reported	River sediment	E. coli DH10B	streptomycin, rifampicin	bla CTX-M-15	Not reported	0.00013	=	NA	T/R	Not reported	16	PCR
38	Amos, G. C., Hawkey, P. M., Gaze, W. H., & Wellington, E. M. (2014). Waste water effluent contributes to the dissemination of CTX-M-15 in the natural environment. Journal of Antimicrobial Chemotherapy, 69(7), 1785-1791.	Environmental	Agar	River sediment	E. coli	Not reported	River sediment	E. coli DH10B	streptomycin, rifampicin	bla CTX-M-15	Not reported	3.3e-07	=	NA	T/R	Not reported	16	PCR
38	Amos, G. C., Hawkey, P. M., Gaze, W. H., & Wellington, E. M. (2014). Waste water effluent contributes to the dissemination of CTX-M-15 in the natural environment. Journal of Antimicrobial Chemotherapy, 69(7), 1785-1791.	Environmental	Agar	River sediment	E. coli	Not reported	River sediment	E. coli DH10B	streptomycin, rifampicin	bla CTX-M-15	Not reported	4.34e-06	=	NA	T/R	Not reported	16	PCR
38	Amos, G. C., Hawkey, P. M., Gaze, W. H., & Wellington, E. M. (2014). Waste water effluent contributes to the dissemination of CTX-M-15 in the natural environment. Journal of Antimicrobial Chemotherapy, 69(7), 1785-1791.	Environmental	Agar	River sediment	C. braakii	Not reported	River sediment	E. coli DH10B	streptomycin, rifampicin	bla CTX-M-15	Not reported	0.00071	=	NA	T/R	Not reported	16	PCR
38	Amos, G. C., Hawkey, P. M., Gaze, W. H., & Wellington, E. M. (2014). Waste water effluent contributes to the dissemination of CTX-M-15 in the natural environment. Journal of Antimicrobial Chemotherapy, 69(7), 1785-1791.	Environmental	Agar	River sediment	C. freundii	Not reported	River sediment	E. coli DH10B	streptomycin, rifampicin	bla CTX-M-15	Not reported	2.91e-05	=	NA	T/R	Not reported	16	PCR
38	Amos, G. C., Hawkey, P. M., Gaze, W. H., & Wellington, E. M. (2014). Waste water effluent contributes to the dissemination of CTX-M-15 in the natural environment. Journal of Antimicrobial Chemotherapy, 69(7), 1785-1791.	Environmental	Agar	River sediment	E. coli	Not reported	River sediment	E. coli DH10B	streptomycin, rifampicin	bla CTX-M-15	Not reported	3.5e-05	=	NA	T/R	Not reported	16	PCR
38	Amos, G. C., Hawkey, P. M., Gaze, W. H., & Wellington, E. M. (2014). Waste water effluent contributes to the dissemination of CTX-M-15 in the natural environment. Journal of Antimicrobial Chemotherapy, 69(7), 1785-1791.	Environmental	Agar	River sediment	E. coli	Not reported	River sediment	E. coli DH10B	streptomycin, rifampicin	bla CTX-M-15	Not reported	4.6e-05	=	NA	T/R	Not reported	16	PCR
38	Amos, G. C., Hawkey, P. M., Gaze, W. H., & Wellington, E. M. (2014). Waste water effluent contributes to the dissemination of CTX-M-15 in the natural environment. Journal of Antimicrobial Chemotherapy, 69(7), 1785-1791.	Environmental	Agar	River sediment	E. coli	Not reported	River sediment	E. coli DH10B	streptomycin, rifampicin	bla CTX-M-15	Not reported	0.0006	=	NA	T/R	Not reported	16	PCR
38	Amos, G. C., Hawkey, P. M., Gaze, W. H., & Wellington, E. M. (2014). Waste water effluent contributes to the dissemination of CTX-M-15 in the natural environment. Journal of Antimicrobial Chemotherapy, 69(7), 1785-1791.	Environmental	Agar	River sediment	E. coli	Not reported	River sediment	E. coli DH10B	streptomycin, rifampicin	bla CTX-M-15	Not reported	8.2e-07	=	NA	T/R	Not reported	16	PCR
38	Amos, G. C., Hawkey, P. M., Gaze, W. H., & Wellington, E. M. (2014). Waste water effluent contributes to the dissemination of CTX-M-15 in the natural environment. Journal of Antimicrobial Chemotherapy, 69(7), 1785-1791.	Environmental	Agar	River sediment	E. coli	Not reported	River sediment	E. coli DH10B	streptomycin, rifampicin	bla CTX-M-15	Not reported	0.000242	=	NA	T/R	Not reported	16	PCR
38	Amos, G. C., Hawkey, P. M., Gaze, W. H., & Wellington, E. M. (2014). Waste water effluent contributes to the dissemination of CTX-M-15 in the natural environment. Journal of Antimicrobial Chemotherapy, 69(7), 1785-1791.	Environmental	Agar	River sediment	E. coli	Not reported	River sediment	E. coli DH10B	streptomycin, rifampicin	bla CTX-M-15	Not reported	2.63e-05	=	NA	T/R	Not reported	16	PCR
38	Amos, G. C., Hawkey, P. M., Gaze, W. H., & Wellington, E. M. (2014). Waste water effluent contributes to the dissemination of CTX-M-15 in the natural environment. Journal of Antimicrobial Chemotherapy, 69(7), 1785-1791.	Environmental	Agar	River sediment	K. oxytoca	Not reported	River sediment	E. coli DH10B	streptomycin, rifampicin	bla CTX-M-15	Not reported	0.003	=	NA	T/R	Not reported	16	PCR
38	Amos, G. C., Hawkey, P. M., Gaze, W. H., & Wellington, E. M. (2014). Waste water effluent contributes to the dissemination of CTX-M-15 in the natural environment. Journal of Antimicrobial Chemotherapy, 69(7), 1785-1791.	Environmental	Agar	River sediment	K. oxytoca	Not reported	River sediment	E. coli DH10B	streptomycin, rifampicin	bla CTX-M-15	Not reported	0.00044	=	NA	T/R	Not reported	16	PCR
38	Amos, G. C., Hawkey, P. M., Gaze, W. H., & Wellington, E. M. (2014). Waste water effluent contributes to the dissemination of CTX-M-15 in the natural environment. Journal of Antimicrobial Chemotherapy, 69(7), 1785-1791.	Environmental	Agar	River sediment	E. coli	Not reported	River sediment	E. coli DH10B	streptomycin, rifampicin	bla CTX-M-15	Not reported	0.000625	=	NA	T/R	Not reported	16	PCR
38	Amos, G. C., Hawkey, P. M., Gaze, W. H., & Wellington, E. M. (2014). Waste water effluent contributes to the dissemination of CTX-M-15 in the natural environment. Journal of Antimicrobial Chemotherapy, 69(7), 1785-1791.	Environmental	Agar	River sediment	C. freundii	Not reported	River sediment	E. coli DH10B	streptomycin, rifampicin	bla CTX-M-15	Not reported	9.4e-05	=	NA	T/R	Not reported	16	PCR
38	Amos, G. C., Hawkey, P. M., Gaze, W. H., & Wellington, E. M. (2014). Waste water effluent contributes to the dissemination of CTX-M-15 in the natural environment. Journal of Antimicrobial Chemotherapy, 69(7), 1785-1791.	Environmental	Agar	River sediment	C. freundii	Not reported	River sediment	E. coli DH10B	streptomycin, rifampicin	bla CTX-M-15	Not reported	2.85e-05	=	NA	T/R	Not reported	16	PCR
38	Amos, G. C., Hawkey, P. M., Gaze, W. H., & Wellington, E. M. (2014). Waste water effluent contributes to the dissemination of CTX-M-15 in the natural environment. Journal of Antimicrobial Chemotherapy, 69(7), 1785-1791.	Environmental	Agar	River sediment	E. coli	Not reported	River sediment	E. coli DH10B	streptomycin, rifampicin	bla CTX-M-15	Not reported	1.7e-07	=	NA	T/R	Not reported	16	PCR
38	Amos, G. C., Hawkey, P. M., Gaze, W. H., & Wellington, E. M. (2014). Waste water effluent contributes to the dissemination of CTX-M-15 in the natural environment. Journal of Antimicrobial Chemotherapy, 69(7), 1785-1791.	Environmental	Agar	River sediment	A. media	Not reported	River sediment	E. coli DH10B	streptomycin, rifampicin	bla CTX-M-15	Not reported	1e-05	=	NA	T/R	Not reported	16	PCR
38	Amos, G. C., Hawkey, P. M., Gaze, W. H., & Wellington, E. M. (2014). Waste water effluent contributes to the dissemination of CTX-M-15 in the natural environment. Journal of Antimicrobial Chemotherapy, 69(7), 1785-1791.	Environmental	Agar	River sediment	E. coli	Not reported	River sediment	E. coli DH10B	streptomycin, rifampicin	bla CTX-M-15	Not reported	0.000439	=	NA	T/R	Not reported	16	PCR
38	Amos, G. C., Hawkey, P. M., Gaze, W. H., & Wellington, E. M. (2014). Waste water effluent contributes to the dissemination of CTX-M-15 in the natural environment. Journal of Antimicrobial Chemotherapy, 69(7), 1785-1791.	Environmental	Agar	River sediment	C. freundii	Not reported	River sediment	E. coli DH10B	streptomycin, rifampicin	bla CTX-M-15	Not reported	3.44e-06	=	NA	T/R	Not reported	16	PCR
38	Amos, G. C., Hawkey, P. M., Gaze, W. H., & Wellington, E. M. (2014). Waste water effluent contributes to the dissemination of CTX-M-15 in the natural environment. Journal of Antimicrobial Chemotherapy, 69(7), 1785-1791.	Environmental	Agar	River sediment	E. coli	Not reported	River sediment	E. coli DH10B	streptomycin, rifampicin	bla CTX-M-15	Not reported	6.7e-06	=	NA	T/R	Not reported	16	PCR
38	Amos, G. C., Hawkey, P. M., Gaze, W. H., & Wellington, E. M. (2014). Waste water effluent contributes to the dissemination of CTX-M-15 in the natural environment. Journal of Antimicrobial Chemotherapy, 69(7), 1785-1791.	Environmental	Agar	River sediment	A. media	Not reported	River sediment	E. coli DH10B	streptomycin, rifampicin	bla CTX-M-15	Not reported	3.2e-05	=	NA	T/R	Not reported	16	PCR
38	Amos, G. C., Hawkey, P. M., Gaze, W. H., & Wellington, E. M. (2014). Waste water effluent contributes to the dissemination of CTX-M-15 in the natural environment. Journal of Antimicrobial Chemotherapy, 69(7), 1785-1791.	Environmental	Agar	River sediment	K. oxytoca	Not reported	River sediment	E. coli DH10B	streptomycin, rifampicin	bla CTX-M-15	Not reported	0.0001	=	NA	T/R	Not reported	16	PCR
38	Amos, G. C., Hawkey, P. M., Gaze, W. H., & Wellington, E. M. (2014). Waste water effluent contributes to the dissemination of CTX-M-15 in the natural environment. Journal of Antimicrobial Chemotherapy, 69(7), 1785-1791.	Environmental	Agar	River sediment	E. coli	Not reported	River sediment	E. coli DH10B	streptomycin, rifampicin	bla CTX-M-15	Not reported	0.0003	=	NA	T/R	Not reported	16	PCR
38	Amos, G. C., Hawkey, P. M., Gaze, W. H., & Wellington, E. M. (2014). Waste water effluent contributes to the dissemination of CTX-M-15 in the natural environment. Journal of Antimicrobial Chemotherapy, 69(7), 1785-1791.	Environmental	Agar	River sediment	E. coli	Not reported	River sediment	E. coli DH10B	streptomycin, rifampicin	bla CTX-M-15	Not reported	0.0004	=	NA	T/R	Not reported	16	PCR
38	Amos, G. C., Hawkey, P. M., Gaze, W. H., & Wellington, E. M. (2014). Waste water effluent contributes to the dissemination of CTX-M-15 in the natural environment. Journal of Antimicrobial Chemotherapy, 69(7), 1785-1791.	Environmental	Agar	River sediment	E. coli	Not reported	River sediment	E. coli DH10B	streptomycin, rifampicin	bla CTX-M-15	Not reported	0.0003	=	NA	T/R	Not reported	16	PCR
38	Amos, G. C., Hawkey, P. M., Gaze, W. H., & Wellington, E. M. (2014). Waste water effluent contributes to the dissemination of CTX-M-15 in the natural environment. Journal of Antimicrobial Chemotherapy, 69(7), 1785-1791.	Environmental	Agar	River sediment	E. coli	Not reported	River sediment	E. coli DH10B	streptomycin, rifampicin	bla CTX-M-15	Not reported	8e-05	=	NA	T/R	Not reported	16	PCR
38	Amos, G. C., Hawkey, P. M., Gaze, W. H., & Wellington, E. M. (2014). Waste water effluent contributes to the dissemination of CTX-M-15 in the natural environment. Journal of Antimicrobial Chemotherapy, 69(7), 1785-1791.	Environmental	Agar	River sediment	E. coli	Not reported	River sediment	E. coli DH10B	streptomycin, rifampicin	bla CTX-M-15	Not reported	0.00132	=	NA	T/R	Not reported	16	PCR
38	Amos, G. C., Hawkey, P. M., Gaze, W. H., & Wellington, E. M. (2014). Waste water effluent contributes to the dissemination of CTX-M-15 in the natural environment. Journal of Antimicrobial Chemotherapy, 69(7), 1785-1791.	Environmental	Agar	River sediment	E. coli	Not reported	River sediment	E. coli DH10B	streptomycin, rifampicin	bla CTX-M-15	Not reported	0.000178	=	NA	T/R	Not reported	16	PCR
38	Amos, G. C., Hawkey, P. M., Gaze, W. H., & Wellington, E. M. (2014). Waste water effluent contributes to the dissemination of CTX-M-15 in the natural environment. Journal of Antimicrobial Chemotherapy, 69(7), 1785-1791.	Environmental	Agar	River sediment	E. coli	Not reported	River sediment	E. coli DH10B	streptomycin, rifampicin	bla CTX-M-15	Not reported	6e-05	=	NA	T/R	Not reported	16	PCR
38	Amos, G. C., Hawkey, P. M., Gaze, W. H., & Wellington, E. M. (2014). Waste water effluent contributes to the dissemination of CTX-M-15 in the natural environment. Journal of Antimicrobial Chemotherapy, 69(7), 1785-1791.	Environmental	Agar	River sediment	E. coli	Not reported	River sediment	E. coli DH10B	streptomycin, rifampicin	bla CTX-M-15	Not reported	0.000125	=	NA	T/R	Not reported	16	PCR
38	Amos, G. C., Hawkey, P. M., Gaze, W. H., & Wellington, E. M. (2014). Waste water effluent contributes to the dissemination of CTX-M-15 in the natural environment. Journal of Antimicrobial Chemotherapy, 69(7), 1785-1791.	Environmental	Agar	River sediment	E. coli	Not reported	River sediment	E. coli DH10B	streptomycin, rifampicin	bla CTX-M-15	Not reported	2e-07	=	NA	T/R	Not reported	16	PCR
38	Amos, G. C., Hawkey, P. M., Gaze, W. H., & Wellington, E. M. (2014). Waste water effluent contributes to the dissemination of CTX-M-15 in the natural environment. Journal of Antimicrobial Chemotherapy, 69(7), 1785-1791.	Environmental	Agar	River sediment	E. coli	Not reported	River sediment	E. coli DH10B	streptomycin, rifampicin	bla CTX-M-15	Not reported	9.35e-06	=	NA	T/R	Not reported	16	PCR
38	Amos, G. C., Hawkey, P. M., Gaze, W. H., & Wellington, E. M. (2014). Waste water effluent contributes to the dissemination of CTX-M-15 in the natural environment. Journal of Antimicrobial Chemotherapy, 69(7), 1785-1791.	Environmental	Agar	River sediment	E. coli	Not reported	River sediment	E. coli DH10B	streptomycin, rifampicin	bla CTX-M-15	Not reported	6e-05	=	NA	T/R	Not reported	16	PCR
38	Amos, G. C., Hawkey, P. M., Gaze, W. H., & Wellington, E. M. (2014). Waste water effluent contributes to the dissemination of CTX-M-15 in the natural environment. Journal of Antimicrobial Chemotherapy, 69(7), 1785-1791.	Environmental	Agar	River sediment	E. coli	Not reported	River sediment	E. coli DH10B	streptomycin, rifampicin	bla CTX-M-15	Not reported	1.4e-07	=	NA	T/R	Not reported	16	PCR
38	Amos, G. C., Hawkey, P. M., Gaze, W. H., & Wellington, E. M. (2014). Waste water effluent contributes to the dissemination of CTX-M-15 in the natural environment. Journal of Antimicrobial Chemotherapy, 69(7), 1785-1791.	Environmental	Agar	River sediment	P. fluorescens	Not reported	River sediment	E. coli DH10B	streptomycin, rifampicin	bla CTX-M-15	Not reported	9e-05	=	NA	T/R	Not reported	16	PCR
38	Amos, G. C., Hawkey, P. M., Gaze, W. H., & Wellington, E. M. (2014). Waste water effluent contributes to the dissemination of CTX-M-15 in the natural environment. Journal of Antimicrobial Chemotherapy, 69(7), 1785-1791.	Environmental	Agar	River sediment	E. coli	Not reported	River sediment	E. coli DH10B	streptomycin, rifampicin	bla CTX-M-15	Not reported	4e-06	=	NA	T/R	Not reported	16	PCR
38	Amos, G. C., Hawkey, P. M., Gaze, W. H., & Wellington, E. M. (2014). Waste water effluent contributes to the dissemination of CTX-M-15 in the natural environment. Journal of Antimicrobial Chemotherapy, 69(7), 1785-1791.	Environmental	Agar	River sediment	E. coli	Not reported	River sediment	E. coli DH10B	streptomycin, rifampicin	bla CTX-M-15	Not reported	4e-06	=	NA	T/R	Not reported	16	PCR
38	Amos, G. C., Hawkey, P. M., Gaze, W. H., & Wellington, E. M. (2014). Waste water effluent contributes to the dissemination of CTX-M-15 in the natural environment. Journal of Antimicrobial Chemotherapy, 69(7), 1785-1791.	Environmental	Agar	River sediment	E. coli	Not reported	River sediment	E. coli DH10B	streptomycin, rifampicin	bla CTX-M-15	Not reported	3.66e-05	=	NA	T/R	Not reported	16	PCR
39	Ozgumus, O. B., Celik-Sevim, E., Alpay-Karaoglu, S., Sandalli, C., & Sevim, A. (2007). Molecular characterization of antibiotic resistant Escherichia coli strains isolated from tap and spring waters in a coastal region in Turkey. Journal of Microbiology, 45(5), 379-387.	Environmental	Broth	Tap water, spring water	E. coli isolates	ampicillin, tetracycline, or trimethoprim/sulfamethoxazole	Tap water, spring water	E. coli K12 J53-2	rifampicin	Not reported	Not reported	6.3e-09	=	NA	T/D	Range	Not reported	Not reported
39	Ozgumus, O. B., Celik-Sevim, E., Alpay-Karaoglu, S., Sandalli, C., & Sevim, A. (2007). Molecular characterization of antibiotic resistant Escherichia coli strains isolated from tap and spring waters in a coastal region in Turkey. Journal of Microbiology, 45(5), 379-387.	Environmental	Broth	Tap water, spring water	E. coli isolates	ampicillin, tetracycline, or trimethoprim/sulfamethoxazole	Tap water, spring water	E. coli K12 J53-3	rifampicin	Not reported	Not reported	6.3e-06	=	NA	T/D	Range	Not reported	Not reported
40	Pickup, R. W., Mallinson, H. E. H., Rhodes, G., & Chatfield, L. K. (1997). A novel nickel resistance determinant found in sewage-associated bacteria. Microbial ecology, 33(3), 230-239.	Environmental	Plate mating	Sewage outfall	Enterobacter cloacae (FBA30)	nickel	Laboratory collection	Escherichia coli HB101	Not reported	pFBA30	NA	0.0019	=	NA	T/D	Not reported	Not reported	Not reported
41	Bale M.J. Day M.J. Fry J.C. (1988) Novel method for studying plasmid transfer in undisturbed river epilithon. Appl. Environ. Microbiol.542756â€“2758.	Environmental	River water	River water	Pseudomonas aeruginosa PA02002R	mercury	River water	P. aeruginosa PU21	rifampicin, streptomycin	pQM1	NA	0.00019	=	NA	T/R	Not reported	24	Culture
41	Bale M.J. Day M.J. Fry J.C. (1988) Novel method for studying plasmid transfer in undisturbed river epilithon. Appl. Environ. Microbiol.542756â€“2758.	Environmental	River water	River water	Pseudomonas aeruginosa PA02002R	mercury	River water	P. aeruginosa PU21	rifampicin, streptomycin	pQM2	NA	2.5e-06	=	NA	T/R	Not reported	24	Culture
41	Bale M.J. Day M.J. Fry J.C. (1988) Novel method for studying plasmid transfer in undisturbed river epilithon. Appl. Environ. Microbiol.542756â€“2758.	Environmental	River water	River water	Pseudomonas aeruginosa PA02002R	mercury	River water	P. aeruginosa PU21	rifampicin, streptomycin	pQM3	NA	0.22	=	NA	T/R	Not reported	24	Culture
41	Bale M.J. Day M.J. Fry J.C. (1988) Novel method for studying plasmid transfer in undisturbed river epilithon. Appl. Environ. Microbiol.542756â€“2758.	Environmental	River water	River water	Pseudomonas aeruginosa PA02002R	mercury	River water	P. aeruginosa PU21	rifampicin, streptomycin	pQM4	NA	0.000166	=	NA	T/R	Not reported	24	Culture
41	Bale M.J. Day M.J. Fry J.C. (1988) Novel method for studying plasmid transfer in undisturbed river epilithon. Appl. Environ. Microbiol.542756â€“2758.	Environmental	River water	River water	Pseudomonas aeruginosa PA02002R	mercury	River water	P. aeruginosa PU21	rifampicin, streptomycin	pQM5	NA	2.58e-05	<	NA	T/R	Not reported	24	Culture
41	Bale M.J. Day M.J. Fry J.C. (1988) Novel method for studying plasmid transfer in undisturbed river epilithon. Appl. Environ. Microbiol.542756â€“2758.	Environmental	River water	River water	Pseudomonas aeruginosa PA02002R	mercury	River water	P. aeruginosa PU21	rifampicin, streptomycin	pQM6	NA	1.18e-06	<	NA	T/R	Not reported	24	Culture
41	Bale M.J. Day M.J. Fry J.C. (1988) Novel method for studying plasmid transfer in undisturbed river epilithon. Appl. Environ. Microbiol.542756â€“2758.	Environmental	River water	River water	Pseudomonas aeruginosa PA02002R	mercury	River water	P. aeruginosa PU21	rifampicin, streptomycin	pQM7	NA	5.6e-05	<	NA	T/R	Not reported	24	Culture
41	Bale M.J. Day M.J. Fry J.C. (1988) Novel method for studying plasmid transfer in undisturbed river epilithon. Appl. Environ. Microbiol.542756â€“2758.	Environmental	River water	River water	Pseudomonas aeruginosa PA02002R	mercury	River water	P. aeruginosa PU21	rifampicin, streptomycin	pQM8	NA	4.27e-06	<	NA	T/R	Not reported	24	Culture
41	Bale M.J. Day M.J. Fry J.C. (1988) Novel method for studying plasmid transfer in undisturbed river epilithon. Appl. Environ. Microbiol.542756â€“2758.	Environmental	River water	River water	Pseudomonas aeruginosa PA02002R	mercury	River water	P. aeruginosa PU21	rifampicin, streptomycin	pQM9	NA	0.186	=	NA	T/R	Not reported	24	Culture
41	Bale M.J. Day M.J. Fry J.C. (1988) Novel method for studying plasmid transfer in undisturbed river epilithon. Appl. Environ. Microbiol.542756â€“2758.	Environmental	River water	River water	Pseudomonas aeruginosa PA02002R	mercury	River water	P. aeruginosa PU21	rifampicin, streptomycin	pQM10	NA	5.54e-05	=	NA	T/R	Not reported	24	Culture
41	Bale M.J. Day M.J. Fry J.C. (1988) Novel method for studying plasmid transfer in undisturbed river epilithon. Appl. Environ. Microbiol.542756â€“2758.	Environmental	River water	River water	Pseudomonas aeruginosa PA02002R	mercury	River water	P. aeruginosa PU21	rifampicin, streptomycin	pQM11	NA	0.00373	=	NA	T/R	Not reported	24	Culture
41	Bale M.J. Day M.J. Fry J.C. (1988) Novel method for studying plasmid transfer in undisturbed river epilithon. Appl. Environ. Microbiol.542756â€“2758.	Environmental	River water	River water	Pseudomonas aeruginosa PA02002R	mercury	River water	P. aeruginosa PU21	rifampicin, streptomycin	pQM12	NA	0.000179	=	NA	T/R	Not reported	24	Culture
42	McClure, N. C., Weightman, A. J., & Fry, J. C. (1989). Survival of Pseudomonas putida UWC1 containing cloned catabolic genes in a model activated-sludge unit. Applied and Environmental microbiology, 55(10), 2627-2634.	Environmental	Activated sludge	Laboratory collection	Not reported	Not reported	Laboratory collection	Filtered activated sludge	Not reported	pD10	1	3.5e-07	=	NA	T/D	Maximum	7	Culture
43	Combarro, M. P., Gauthier, M. J., & Breittmayer, V. A. (1992). Conjugative transfer of R plasmids between Escherichia coli strains on saline selective media and in seawater. Journal of microbiological methods, 14(4), 207-215.	Environmental	Broth	Estuary water	E. coli 15	ampicillin, tetracycline, chloramphenicol	Laboratory collection	E. coli 185	nalidixic acid, rifampicin	pRAB15	1	3.6e-07	=	NA	T/D	Mean (n=3)	20	Culture
43	Combarro, M. P., Gauthier, M. J., & Breittmayer, V. A. (1992). Conjugative transfer of R plasmids between Escherichia coli strains on saline selective media and in seawater. Journal of microbiological methods, 14(4), 207-215.	Environmental	Broth	Estuary water	E. coli 15	ampicillin, tetracycline, chloramphenicol	Laboratory collection	E. coli 185	nalidixic acid, rifampicin	pRAB15	1	3.7e-06	=	NA	T/D	Mean (n=3)	20	Culture
43	Combarro, M. P., Gauthier, M. J., & Breittmayer, V. A. (1992). Conjugative transfer of R plasmids between Escherichia coli strains on saline selective media and in seawater. Journal of microbiological methods, 14(4), 207-215.	Environmental	Seawater	Estuary water	E. coli 15	ampicillin, tetracycline, chloramphenicol	Laboratory collection	E. coli 185	nalidixic acid, rifampicin	pRAB15	1	3e-05	=	NA	T/D	Mean (n=3)	20	Culture
43	Combarro, M. P., Gauthier, M. J., & Breittmayer, V. A. (1992). Conjugative transfer of R plasmids between Escherichia coli strains on saline selective media and in seawater. Journal of microbiological methods, 14(4), 207-215.	Environmental	Seawater	Estuary water	E. coli 15	ampicillin, tetracycline, chloramphenicol	Laboratory collection	E. coli 185	nalidixic acid, rifampicin	pRAB15	1	0.00049	=	NA	T/D	Mean (n=3)	20	Culture
43	Combarro, M. P., Gauthier, M. J., & Breittmayer, V. A. (1992). Conjugative transfer of R plasmids between Escherichia coli strains on saline selective media and in seawater. Journal of microbiological methods, 14(4), 207-215.	Environmental	Seawater	Estuary water	E. coli 15	ampicillin, tetracycline, chloramphenicol	Laboratory collection	E. coli 185	nalidixic acid, rifampicin	pRAB15	1	1.4e-08	=	NA	T/D	Mean (n=3)	20	Culture
43	Combarro, M. P., Gauthier, M. J., & Breittmayer, V. A. (1992). Conjugative transfer of R plasmids between Escherichia coli strains on saline selective media and in seawater. Journal of microbiological methods, 14(4), 207-215.	Environmental	Seawater	Estuary water	E. coli 15	ampicillin, tetracycline, chloramphenicol	Laboratory collection	E. coli 185	nalidixic acid, rifampicin	pRAB15	1	8.2e-08	=	NA	T/D	Mean (n=3)	20	Culture
43	Combarro, M. P., Gauthier, M. J., & Breittmayer, V. A. (1992). Conjugative transfer of R plasmids between Escherichia coli strains on saline selective media and in seawater. Journal of microbiological methods, 14(4), 207-215.	Environmental	Seawater	Estuary water	E. coli 15	ampicillin, tetracycline, chloramphenicol	Laboratory collection	E. coli 185	nalidixic acid, rifampicin	pRAB15	1	9.7e-09	=	NA	T/D	Mean (n=3)	20	Culture
43	Combarro, M. P., Gauthier, M. J., & Breittmayer, V. A. (1992). Conjugative transfer of R plasmids between Escherichia coli strains on saline selective media and in seawater. Journal of microbiological methods, 14(4), 207-215.	Environmental	Seawater	Estuary water	E. coli 15	ampicillin, tetracycline, chloramphenicol	Laboratory collection	E. coli 185	nalidixic acid, rifampicin	pRAB15	1	2.3e-08	=	NA	T/D	Mean (n=3)	20	Culture
43	Combarro, M. P., Gauthier, M. J., & Breittmayer, V. A. (1992). Conjugative transfer of R plasmids between Escherichia coli strains on saline selective media and in seawater. Journal of microbiological methods, 14(4), 207-215.	Environmental	Seawater	Estuary water	E. coli 15	ampicillin, tetracycline, chloramphenicol	Laboratory collection	E. coli 185	nalidixic acid, rifampicin	pRAB15	1	7.9e-10	=	NA	T/D	Mean (n=3)	20	Culture
43	Combarro, M. P., Gauthier, M. J., & Breittmayer, V. A. (1992). Conjugative transfer of R plasmids between Escherichia coli strains on saline selective media and in seawater. Journal of microbiological methods, 14(4), 207-215.	Environmental	Seawater	Estuary water	E. coli 15	ampicillin, tetracycline, chloramphenicol	Laboratory collection	E. coli 185	nalidixic acid, rifampicin	pRAB15	1	4.9e-09	=	NA	T/D	Mean (n=3)	20	Culture
43	Combarro, M. P., Gauthier, M. J., & Breittmayer, V. A. (1992). Conjugative transfer of R plasmids between Escherichia coli strains on saline selective media and in seawater. Journal of microbiological methods, 14(4), 207-215.	Environmental	Broth	Estuary water	E. coli 15	ampicillin, tetracycline, chloramphenicol	Laboratory collection	E. coli 185	nalidixic acid, rifampicin	pRAB15	1	5.5e-08	=	NA	T/D	Mean (n=3)	20	Culture
43	Combarro, M. P., Gauthier, M. J., & Breittmayer, V. A. (1992). Conjugative transfer of R plasmids between Escherichia coli strains on saline selective media and in seawater. Journal of microbiological methods, 14(4), 207-215.	Environmental	Broth	Estuary water	E. coli 15	ampicillin, tetracycline, chloramphenicol	Laboratory collection	E. coli 185	nalidixic acid, rifampicin	pRAB15	1	4.7e-06	=	NA	T/D	Mean (n=3)	20	Culture
43	Combarro, M. P., Gauthier, M. J., & Breittmayer, V. A. (1992). Conjugative transfer of R plasmids between Escherichia coli strains on saline selective media and in seawater. Journal of microbiological methods, 14(4), 207-215.	Environmental	Seawater	Estuary water	E. coli 15	ampicillin, tetracycline, chloramphenicol	Laboratory collection	E. coli 185	nalidixic acid, rifampicin	pRAB15	1	1.9e-05	=	NA	T/D	Mean (n=3)	20	Culture
43	Combarro, M. P., Gauthier, M. J., & Breittmayer, V. A. (1992). Conjugative transfer of R plasmids between Escherichia coli strains on saline selective media and in seawater. Journal of microbiological methods, 14(4), 207-215.	Environmental	Seawater	Estuary water	E. coli 15	ampicillin, tetracycline, chloramphenicol	Laboratory collection	E. coli 185	nalidixic acid, rifampicin	pRAB15	1	0.00023	=	NA	T/D	Mean (n=3)	20	Culture
43	Combarro, M. P., Gauthier, M. J., & Breittmayer, V. A. (1992). Conjugative transfer of R plasmids between Escherichia coli strains on saline selective media and in seawater. Journal of microbiological methods, 14(4), 207-215.	Environmental	Seawater	Estuary water	E. coli 15	ampicillin, tetracycline, chloramphenicol	Laboratory collection	E. coli 185	nalidixic acid, rifampicin	pRAB15	1	4.8e-08	=	NA	T/D	Mean (n=3)	20	Culture
43	Combarro, M. P., Gauthier, M. J., & Breittmayer, V. A. (1992). Conjugative transfer of R plasmids between Escherichia coli strains on saline selective media and in seawater. Journal of microbiological methods, 14(4), 207-215.	Environmental	Seawater	Estuary water	E. coli 15	ampicillin, tetracycline, chloramphenicol	Laboratory collection	E. coli 185	nalidixic acid, rifampicin	pRAB15	1	not detected	NA	NA	T/D	Mean (n=3)	20	Culture
43	Combarro, M. P., Gauthier, M. J., & Breittmayer, V. A. (1992). Conjugative transfer of R plasmids between Escherichia coli strains on saline selective media and in seawater. Journal of microbiological methods, 14(4), 207-215.	Environmental	Seawater	Estuary water	E. coli 15	ampicillin, tetracycline, chloramphenicol	Laboratory collection	E. coli 185	nalidixic acid, rifampicin	pRAB15	1	not detected	NA	NA	T/D	Mean (n=3)	20	Culture
43	Combarro, M. P., Gauthier, M. J., & Breittmayer, V. A. (1992). Conjugative transfer of R plasmids between Escherichia coli strains on saline selective media and in seawater. Journal of microbiological methods, 14(4), 207-215.	Environmental	Seawater	Estuary water	E. coli 15	ampicillin, tetracycline, chloramphenicol	Laboratory collection	E. coli 185	nalidixic acid, rifampicin	pRAB15	1	not detected	NA	NA	T/D	Mean (n=3)	20	Culture
43	Combarro, M. P., Gauthier, M. J., & Breittmayer, V. A. (1992). Conjugative transfer of R plasmids between Escherichia coli strains on saline selective media and in seawater. Journal of microbiological methods, 14(4), 207-215.	Environmental	Seawater	Estuary water	E. coli 15	ampicillin, tetracycline, chloramphenicol	Laboratory collection	E. coli 185	nalidixic acid, rifampicin	pRAB15	1	not detected	NA	NA	T/D	Mean (n=3)	20	Culture
43	Combarro, M. P., Gauthier, M. J., & Breittmayer, V. A. (1992). Conjugative transfer of R plasmids between Escherichia coli strains on saline selective media and in seawater. Journal of microbiological methods, 14(4), 207-215.	Environmental	Seawater	Estuary water	E. coli 15	ampicillin, tetracycline, chloramphenicol	Laboratory collection	E. coli 185	nalidixic acid, rifampicin	pRAB15	1	not detected	NA	NA	T/D	Mean (n=3)	20	Culture
43	Combarro, M. P., Gauthier, M. J., & Breittmayer, V. A. (1992). Conjugative transfer of R plasmids between Escherichia coli strains on saline selective media and in seawater. Journal of microbiological methods, 14(4), 207-215.	Environmental	Seawater	Estuary water	E. coli 15	ampicillin, tetracycline, chloramphenicol	Laboratory collection	E. coli 185	nalidixic acid, rifampicin	pRAB15	1	not detected	NA	NA	T/D	Mean (n=3)	20	Culture
43	Combarro, M. P., Gauthier, M. J., & Breittmayer, V. A. (1992). Conjugative transfer of R plasmids between Escherichia coli strains on saline selective media and in seawater. Journal of microbiological methods, 14(4), 207-215.	Environmental	Broth	Laboratory collection	E. coli LCB69	kanamycin	Laboratory collection	E. coli LCB402	nalidixic acid, rifampicin	RP4	1	1.8e-05	=	NA	T/D	Not reported	20	Culture
43	Combarro, M. P., Gauthier, M. J., & Breittmayer, V. A. (1992). Conjugative transfer of R plasmids between Escherichia coli strains on saline selective media and in seawater. Journal of microbiological methods, 14(4), 207-215.	Environmental	Broth	Laboratory collection	E. coli LCB69	tetracycline	Laboratory collection	E. coli LCB402	nalidixic acid, rifampicin	RP4	1	0.00021	=	NA	T/D	Not reported	20	Culture
43	Combarro, M. P., Gauthier, M. J., & Breittmayer, V. A. (1992). Conjugative transfer of R plasmids between Escherichia coli strains on saline selective media and in seawater. Journal of microbiological methods, 14(4), 207-215.	Environmental	Broth	Laboratory collection	E. coli LCB69	kanamycin, tetracycline	Laboratory collection	E. coli LCB402	nalidixic acid, rifampicin	RP4	1	2.7e-05	=	NA	T/D	Not reported	20	Culture
43	Combarro, M. P., Gauthier, M. J., & Breittmayer, V. A. (1992). Conjugative transfer of R plasmids between Escherichia coli strains on saline selective media and in seawater. Journal of microbiological methods, 14(4), 207-215.	Environmental	Agar	Laboratory collection	E. coli LCB69	kanamycin	Laboratory collection	E. coli LCB402	nalidixic acid, rifampicin	RP4	1	1.5e-05	=	NA	T/D	Not reported	20	Culture
43	Combarro, M. P., Gauthier, M. J., & Breittmayer, V. A. (1992). Conjugative transfer of R plasmids between Escherichia coli strains on saline selective media and in seawater. Journal of microbiological methods, 14(4), 207-215.	Environmental	Agar	Laboratory collection	E. coli LCB69	tetracycline	Laboratory collection	E. coli LCB402	nalidixic acid, rifampicin	RP4	1	0.0004	=	NA	T/D	Not reported	20	Culture
43	Combarro, M. P., Gauthier, M. J., & Breittmayer, V. A. (1992). Conjugative transfer of R plasmids between Escherichia coli strains on saline selective media and in seawater. Journal of microbiological methods, 14(4), 207-215.	Environmental	Agar	Laboratory collection	E. coli LCB69	kanamycin, tetracycline	Laboratory collection	E. coli LCB402	nalidixic acid, rifampicin	RP4	1	4.4e-05	=	NA	T/D	Not reported	20	Culture
43	Combarro, M. P., Gauthier, M. J., & Breittmayer, V. A. (1992). Conjugative transfer of R plasmids between Escherichia coli strains on saline selective media and in seawater. Journal of microbiological methods, 14(4), 207-215.	Environmental	Broth	Laboratory collection	E. coli LCB69	kanamycin	Laboratory collection	E. coli 185	nalidixic acid, rifampicin	RP4	1	1.7e-05	=	NA	T/D	Not reported	20	Culture
43	Combarro, M. P., Gauthier, M. J., & Breittmayer, V. A. (1992). Conjugative transfer of R plasmids between Escherichia coli strains on saline selective media and in seawater. Journal of microbiological methods, 14(4), 207-215.	Environmental	Broth	Laboratory collection	E. coli LCB69	tetracycline	Laboratory collection	E. coli 185	nalidixic acid, rifampicin	RP4	1	0.00039	=	NA	T/D	Not reported	20	Culture
43	Combarro, M. P., Gauthier, M. J., & Breittmayer, V. A. (1992). Conjugative transfer of R plasmids between Escherichia coli strains on saline selective media and in seawater. Journal of microbiological methods, 14(4), 207-215.	Environmental	Broth	Laboratory collection	E. coli LCB69	kanamycin, tetracycline	Laboratory collection	E. coli 185	nalidixic acid, rifampicin	RP4	1	1.8e-05	=	NA	T/D	Not reported	20	Culture
43	Combarro, M. P., Gauthier, M. J., & Breittmayer, V. A. (1992). Conjugative transfer of R plasmids between Escherichia coli strains on saline selective media and in seawater. Journal of microbiological methods, 14(4), 207-215.	Environmental	Agar	Laboratory collection	E. coli LCB69	kanamycin	Laboratory collection	E. coli 185	nalidixic acid, rifampicin	RP4	1	1.2e-05	=	NA	T/D	Not reported	20	Culture
43	Combarro, M. P., Gauthier, M. J., & Breittmayer, V. A. (1992). Conjugative transfer of R plasmids between Escherichia coli strains on saline selective media and in seawater. Journal of microbiological methods, 14(4), 207-215.	Environmental	Agar	Laboratory collection	E. coli LCB69	tetracycline	Laboratory collection	E. coli 185	nalidixic acid, rifampicin	RP4	1	0.00018	=	NA	T/D	Not reported	20	Culture
43	Combarro, M. P., Gauthier, M. J., & Breittmayer, V. A. (1992). Conjugative transfer of R plasmids between Escherichia coli strains on saline selective media and in seawater. Journal of microbiological methods, 14(4), 207-215.	Environmental	Agar	Laboratory collection	E. coli LCB69	kanamycin, tetracycline	Laboratory collection	E. coli 185	nalidixic acid, rifampicin	RP4	1	1.4e-05	=	NA	T/D	Not reported	20	Culture
43	Combarro, M. P., Gauthier, M. J., & Breittmayer, V. A. (1992). Conjugative transfer of R plasmids between Escherichia coli strains on saline selective media and in seawater. Journal of microbiological methods, 14(4), 207-215.	Environmental	Broth	Laboratory collection	E. coli LCB69-LCB402	kanamycin	Laboratory collection	E. coli 185	nalidixic acid, rifampicin	RP4	1	0.00017	=	NA	T/D	Not reported	20	Culture
43	Combarro, M. P., Gauthier, M. J., & Breittmayer, V. A. (1992). Conjugative transfer of R plasmids between Escherichia coli strains on saline selective media and in seawater. Journal of microbiological methods, 14(4), 207-215.	Environmental	Broth	Laboratory collection	E. coli LCB69-LCB402	tetracycline	Laboratory collection	E. coli 185	nalidixic acid, rifampicin	RP4	1	0.00043	=	NA	T/D	Not reported	20	Culture
43	Combarro, M. P., Gauthier, M. J., & Breittmayer, V. A. (1992). Conjugative transfer of R plasmids between Escherichia coli strains on saline selective media and in seawater. Journal of microbiological methods, 14(4), 207-215.	Environmental	Broth	Laboratory collection	E. coli LCB69-LCB402	kanamycin, tetracycline	Laboratory collection	E. coli 185	nalidixic acid, rifampicin	RP4	1	4.5e-05	=	NA	T/D	Not reported	20	Culture
43	Combarro, M. P., Gauthier, M. J., & Breittmayer, V. A. (1992). Conjugative transfer of R plasmids between Escherichia coli strains on saline selective media and in seawater. Journal of microbiological methods, 14(4), 207-215.	Environmental	Agar	Laboratory collection	E. coli LCB69-LCB402	kanamycin	Laboratory collection	E. coli 185	nalidixic acid, rifampicin	RP4	1	8.9e-05	=	NA	T/D	Not reported	20	Culture
43	Combarro, M. P., Gauthier, M. J., & Breittmayer, V. A. (1992). Conjugative transfer of R plasmids between Escherichia coli strains on saline selective media and in seawater. Journal of microbiological methods, 14(4), 207-215.	Environmental	Agar	Laboratory collection	E. coli LCB69-LCB402	tetracycline	Laboratory collection	E. coli 185	nalidixic acid, rifampicin	RP4	1	0.00049	=	NA	T/D	Not reported	20	Culture
43	Combarro, M. P., Gauthier, M. J., & Breittmayer, V. A. (1992). Conjugative transfer of R plasmids between Escherichia coli strains on saline selective media and in seawater. Journal of microbiological methods, 14(4), 207-215.	Environmental	Agar	Laboratory collection	E. coli LCB69-LCB402	kanamycin, tetracycline	Laboratory collection	E. coli 185	nalidixic acid, rifampicin	RP4	1	0.00016	=	NA	T/D	Not reported	20	Culture
43	Combarro, M. P., Gauthier, M. J., & Breittmayer, V. A. (1992). Conjugative transfer of R plasmids between Escherichia coli strains on saline selective media and in seawater. Journal of microbiological methods, 14(4), 207-215.	Environmental	Broth	Laboratory collection	E. coli LCB69-185	kanamycin	Laboratory collection	E. coli LCB402	nalidixic acid, rifampicin	RP4	1	0.0012	=	NA	T/D	Not reported	20	Culture
[truncated: 1,397 more rows]
